# Supplementary material for: Proteomic Analysis of Ovarian Cancer Proximal Fluids: Validation of Elevated Peroxiredoxin 1 in Patient Peripheral Circulation
Source: PLoS One. 2011 Sep 30;6(9):e25056. doi: 10.1371/journal.pone.0025056 (PMC3184097; doi:10.1371/journal.pone.0025056)
Supplement: Table S1 — Proteins identified from four epithelial ovarian cancer patient matched ascites and tissue interstitial fluid (TIF). The list of protein identifications (rows) represent the summed spectral counts (values) from analyses of ascites and TIF, each of which were resolved by denaturing gel electrophoresis from which five gel bands were in gel digested and analyzed in duplicate by liquid chromatography-tandem mass spectrometry. (XLS) [file pone.0025056.s001.xls]

## Sheet: Ascites Identifications
Protein	Accession	Patient 1	Patient 2	Patient 3	Patient 4	Reference
Apolipoprotein B-100 OS=Homo sapiens GN=APOB	P04114	769	709	633	718	APOB_HUMAN
Ceruloplasmin OS=Homo sapiens GN=CP	P00450	431	281	370	385	CERU_HUMAN
Isoform 1 of Complement factor H OS=Homo sapiens GN=CFH	P08603-1	421	226	245	219	CFAH_HUMAN
Complement C4-A OS=Homo sapiens GN=C4A	P0C0L4	419	292	248	310	CO4A_HUMAN
Hemopexin OS=Homo sapiens GN=HPX	P02790	361	224	162	249	HEMO_HUMAN
Isoform 1 of Alpha-1-antichymotrypsin OS=Homo sapiens GN=SERPINA3	P01011-1	300	175	284	293	AACT_HUMAN
Fibrinogen beta chain OS=Homo sapiens GN=FGB	P02675	233	173	147	107	FIBB_HUMAN
Complement C3 OS=Homo sapiens GN=C3	P01024	212	222	150	154	CO3_HUMAN
Vitamin D-binding protein OS=Homo sapiens GN=GC	P02774	194	103	149	130	VTDB_HUMAN
Isoform 1 of Fibronectin OS=Homo sapiens GN=FN1	P02751-1	184	152	163	127	FINC_HUMAN
Isoform 1 of Alpha-1-antitrypsin OS=Homo sapiens GN=SERPINA1	P01009-1	182	191	385	264	A1AT_HUMAN
Complement C5 OS=Homo sapiens GN=C5	P01031	180	139	136	150	CO5_HUMAN
Isoform 1 of Inter-alpha-trypsin inhibitor heavy chain H4 OS=Homo sapiens GN=ITIH4	Q14624-1	158	80	115	162	ITIH4_HUMAN
Inter-alpha-trypsin inhibitor heavy chain H2 OS=Homo sapiens GN=ITIH2	P19823	137	90	82	67	ITIH2_HUMAN
Inter-alpha-trypsin inhibitor heavy chain H1 OS=Homo sapiens GN=ITIH1	P19827	133	87	81	90	ITIH1_HUMAN
Isoform 1 of Complement factor B OS=Homo sapiens GN=CFB	P00751-1	123	67	133	147	CFAB_HUMAN
Keratin, type II cytoskeletal 1 OS=Homo sapiens GN=KRT1	P04264	114	112	121	143	K2C1_HUMAN
Keratin, type I cytoskeletal 10 OS=Homo sapiens GN=KRT10	P13645	108	80	95	122	K1C10_HUMAN
Prothrombin OS=Homo sapiens GN=F2	P00734	100	76	84	73	THRB_HUMAN
C4b-binding protein alpha chain OS=Homo sapiens GN=C4BPA	P04003	91	84	59	61	C4BPA_HUMAN
Antithrombin-III OS=Homo sapiens GN=SERPINC1	P01008	82	46	59	67	ANT3_HUMAN
Isoform Gamma-B of Fibrinogen gamma chain OS=Homo sapiens GN=FGG	P02679-1	80	60	55	60	FIBG_HUMAN
Alpha-1B-glycoprotein OS=Homo sapiens GN=A1BG	P04217	80	54	66	52	A1BG_HUMAN
Protein AMBP OS=Homo sapiens GN=AMBP	P02760	76	58	45	58	AMBP_HUMAN
Complement factor I OS=Homo sapiens GN=CFI	P05156	67	42	36	42	CFAI_HUMAN
Keratin, type II cytoskeletal 2 epidermal OS=Homo sapiens GN=KRT2	P35908	65	59	47	81	K22E_HUMAN
Angiotensinogen OS=Homo sapiens GN=AGT	P01019	64	29	57	50	ANGT_HUMAN
Apolipoprotein A-I OS=Homo sapiens GN=APOA1	P02647	64	12	10	7	APOA1_HUMAN
Complement component C6 OS=Homo sapiens GN=C6	P13671	61	42	48	47	CO6_HUMAN
Serotransferrin OS=Homo sapiens GN=TF	P02787	59	54	18	10	TRFE_HUMAN
Complement component C9 OS=Homo sapiens GN=C9	P02748	58	31	36	55	CO9_HUMAN
Beta-2-glycoprotein 1 OS=Homo sapiens GN=APOH	P02749	57	35	49	42	APOH_HUMAN
Histidine-rich glycoprotein OS=Homo sapiens GN=HRG	P04196	57	56	47	43	HRG_HUMAN
Retinol-binding protein 4 OS=Homo sapiens GN=RBP4	P02753	56	17	8	8	RET4_HUMAN
Isoform HMW of Kininogen-1 OS=Homo sapiens GN=KNG1	P01042-1	54	35	48	45	KNG1_HUMAN
Haptoglobin OS=Homo sapiens GN=HP	P00738	49	85	14	87	HPT_HUMAN
Plasma protease C1 inhibitor OS=Homo sapiens GN=SERPING1	P05155	49	41	55	73	IC1_HUMAN
Afamin OS=Homo sapiens GN=AFM	P43652	48	18	37	31	AFAM_HUMAN
Hemoglobin subunit beta OS=Homo sapiens GN=HBB	P68871	47	183	40	16	HBB_HUMAN
Isoform 1 of Fibrinogen alpha chain OS=Homo sapiens GN=FGA	P02671-1	46	47	46	32	FIBA_HUMAN
Isoform 1 of Gelsolin OS=Homo sapiens GN=GSN	P06396-1	42	32	39	27	GELS_HUMAN
Heparin cofactor 2 OS=Homo sapiens GN=SERPIND1	P05546	41	48	23	39	HEP2_HUMAN
Apolipoprotein A-IV OS=Homo sapiens GN=APOA4	P06727	40	29	37	55	APOA4_HUMAN
Isoform 1 of Serum albumin OS=Homo sapiens GN=ALB	P02768-1	39	282	49	51	ALBU_HUMAN
Isoform 1 of N-acetylmuramoyl-L-alanine amidase OS=Homo sapiens GN=PGLYRP2	Q96PD5-1	39	16	23	27	PGRP2_HUMAN
Plasminogen OS=Homo sapiens GN=PLG	P00747	36	49	25	25	PLMN_HUMAN
Complement component C7 OS=Homo sapiens GN=C7	P10643	36	24	39	41	CO7_HUMAN
Complement C2 OS=Homo sapiens GN=C2	P06681	35	30	27	38	CO2_HUMAN
Isoform 1 of Clusterin OS=Homo sapiens GN=CLU	P10909-1	35	23	9	24	CLUS_HUMAN
Keratin, type I cytoskeletal 9 OS=Homo sapiens GN=KRT9	P35527	33	52	42	71	K1C9_HUMAN
Isoform 1 of Haptoglobin-related protein OS=Homo sapiens GN=HPR	P00739-1	32	55	9	70	HPTR_HUMAN
Apolipoprotein E OS=Homo sapiens GN=APOE	P02649	30	19	24	42	APOE_HUMAN
Isoform 1 of Inter-alpha-trypsin inhibitor heavy chain H3 OS=Homo sapiens GN=ITIH3	Q06033-1	30	31	28	24	ITIH3_HUMAN
cDNA FLJ54471, highly similar to Complement C1r subcomponent (EC 3.4.21.41) OS=Homo sapiens	B4DPQ0	29	35	20	36	B4DPQ0_HUMAN
Insulin-like growth factor-binding protein complex acid labile chain OS=Homo sapiens GN=IGFALS	P35858	29	26	11	15	ALS_HUMAN
Complement component C4B (Childo blood group) OS=Homo sapiens GN=C4B-1	A2BHY4	28	30	16	30	A2BHY4_HUMAN
Coagulation factor XII OS=Homo sapiens GN=F12	P00748	28	5	10	25	FA12_HUMAN
Alpha-2-macroglobulin OS=Homo sapiens GN=A2M	P01023	28	37	13	34	A2MG_HUMAN
Serum amyloid P-component OS=Homo sapiens GN=APCS	P02743	28	25	19	33	SAMP_HUMAN
Vitronectin OS=Homo sapiens GN=VTN	P04004	28	26	21	36	VTNC_HUMAN
Pigment epithelium-derived factor OS=Homo sapiens GN=SERPINF1	P36955	28	18	34	36	PEDF_HUMAN
Actin, aortic smooth muscle OS=Homo sapiens GN=ACTA2	P62736	28	17	9	4	ACTA_HUMAN
Complement component C8 alpha chain OS=Homo sapiens GN=C8A	P07357	26	16	16	26	CO8A_HUMAN
Glyceraldehyde-3-phosphate dehydrogenase OS=Homo sapiens GN=GAPDH	P04406	25	10	7	2	G3P_HUMAN
Plasma kallikrein OS=Homo sapiens GN=KLKB1	P03952	24	24	28	27	KLKB1_HUMAN
Thyroxine-binding globulin OS=Homo sapiens GN=SERPINA7	P05543	23	20	17	22	THBG_HUMAN
Complement component C8 beta chain OS=Homo sapiens GN=C8B	P07358	23	18	21	32	CO8B_HUMAN
Zinc-alpha-2-glycoprotein OS=Homo sapiens GN=AZGP1	P25311	22	21	32	35	ZA2G_HUMAN
Complement C1q subcomponent subunit B OS=Homo sapiens GN=C1QB	P02746	21	16	12	11	C1QB_HUMAN
Carboxypeptidase N subunit 2 OS=Homo sapiens GN=CPN2	P22792	21	11	14	15	CPN2_HUMAN
IgGFc-binding protein OS=Homo sapiens GN=FCGBP	Q9Y6R7	21	6	23	7	FCGBP_HUMAN
Alpha-2-antiplasmin OS=Homo sapiens GN=SERPINF2	P08697	19	13	15	16	A2AP_HUMAN
Lumican OS=Homo sapiens GN=LUM	P51884	19	24	16	18	LUM_HUMAN
Isoform 1 of Scavenger receptor cysteine-rich type 1 protein M130 OS=Homo sapiens GN=CD163	Q86VB7-1	19	8	16	8	C163A_HUMAN
Isoform 1 of Pregnancy zone protein OS=Homo sapiens GN=PZP	P20742-1	18	16	13	7	PZP_HUMAN
Basement membrane-specific heparan sulfate proteoglycan core protein OS=Homo sapiens GN=HSPG2	P98160	18	8	19	19	PGBM_HUMAN
Isoform A of Proteoglycan 4 OS=Homo sapiens GN=PRG4	Q92954-1	18	23	15	13	PRG4_HUMAN
Complement component C8 gamma chain OS=Homo sapiens GN=C8G	P07360	17	11	9	26	CO8G_HUMAN
Hemoglobin subunit alpha OS=Homo sapiens GN=HBA1	P69905	17	58	7	4	HBA_HUMAN
Isoform 1 of Titin OS=Homo sapiens GN=TTN	Q8WZ42-1	16	16	6	4	TITIN_HUMAN
Monocyte differentiation antigen CD14 OS=Homo sapiens GN=CD14	P08571	15	9	15	13	CD14_HUMAN
Complement C1s subcomponent OS=Homo sapiens GN=C1S	P09871	15	14	3	14	C1S_HUMAN
Isoform 1 of Ficolin-3 OS=Homo sapiens GN=FCN3	O75636-1	14	14	5	10	FCN3_HUMAN
Keratin, type II cytoskeletal 5 OS=Homo sapiens GN=KRT5	P13647	14	23	12	21	K2C5_HUMAN
Complement factor D preproprotein OS=Homo sapiens	A6XNE2	13	2	2	2	A6XNE2_HUMAN
Complement factor H-related protein 1 OS=Homo sapiens GN=CFHR1	Q03591	13	6	6	9	FHR1_HUMAN
Isoform 1 of Sushi, von Willebrand factor type A, EGF and pentraxin domain-containing protein 1 OS=Homo sapiens GN=SVEP1	Q4LDE5-1	13	8	10	8	SVEP1_HUMAN
Isoform 1 of Terminal uridylyltransferase 4 OS=Homo sapiens GN=ZCCHC11	Q5TAX3-1	13	14	14	13	TUT4_HUMAN
cDNA FLJ56822, highly similar to Alpha-2-HS-glycoprotein OS=Homo sapiens	B7Z556	12	11	22	13	B7Z556_HUMAN
cDNA FLJ55606, highly similar to Alpha-2-HS-glycoprotein OS=Homo sapiens	B7Z8Q2	12	5	14	11	B7Z8Q2_HUMAN
Alpha-1-acid glycoprotein 1 OS=Homo sapiens GN=ORM1	P02763	12	8	6	3	A1AG1_HUMAN
Corticosteroid-binding globulin OS=Homo sapiens GN=SERPINA6	P08185	12	8	13	9	CBG_HUMAN
Isoform 1 of Collagen alpha-3(VI) chain OS=Homo sapiens GN=COL6A3	P12111-1	12	6	6	7	CO6A3_HUMAN
Kallistatin OS=Homo sapiens GN=SERPINA4	P29622	12	8	6	11	KAIN_HUMAN
Isoform 1 of E3 ubiquitin-protein ligase UBR1 OS=Homo sapiens GN=UBR1	Q8IWV7-1	12	10	4	6	UBR1_HUMAN
Isoform 1 of Attractin OS=Homo sapiens GN=ATRN	O75882-1	11	8	5	14	ATRN_HUMAN
Isoform 1 of C-reactive protein OS=Homo sapiens GN=CRP	P02741-1	11	9	10	15	CRP_HUMAN
Isoform 1 of Sex hormone-binding globulin OS=Homo sapiens GN=SHBG	P04278-1	11	3	9	10	SHBG_HUMAN
Vitamin K-dependent protein S OS=Homo sapiens GN=PROS1	P07225	11	7	8	15	PROS_HUMAN
Isoform D of Fibulin-1 OS=Homo sapiens GN=FBLN1	P23142-1	10	12	10	7	FBLN1_HUMAN
Serum paraoxonase/arylesterase 1 OS=Homo sapiens GN=PON1	P27169	10	14	8	14	PON1_HUMAN
Isoform Long of Complement factor H-related protein 2 OS=Homo sapiens GN=CFHR2	P36980-1	10	5	3	8	FHR2_HUMAN
Immunoblobulin light chain (Fragment) OS=Homo sapiens	Q0KKI6	10	4	3	2	Q0KKI6_HUMAN
Isoform 2 of Carbohydrate sulfotransferase 15 OS=Homo sapiens GN=CHST15	Q7LFX5-2	10	5	12	10	CHSTF_HUMAN
Leucine-rich alpha-2-glycoprotein OS=Homo sapiens GN=LRG1	P02750	9	9	26	28	A2GL_HUMAN
Glutathione peroxidase 3 OS=Homo sapiens GN=GPX3	P22352	9	10	9	4	GPX3_HUMAN
Biotinidase OS=Homo sapiens GN=BTD	P43251	9	2	2	6	BTD_HUMAN
Transforming growth factor-beta-induced protein ig-h3 OS=Homo sapiens GN=TGFBI	Q15582	9	5	9	6	BGH3_HUMAN
Tetranectin OS=Homo sapiens GN=CLEC3B	P05452	8	6	2	3	TETN_HUMAN
Isoform 1 of 26S proteasome non-ATPase regulatory subunit 1 OS=Homo sapiens GN=PSMD1	Q99460-1	8	15	5	8	PSMD1_HUMAN
Cystatin-C OS=Homo sapiens GN=CST3	P01034	7	6	4	3	CYTC_HUMAN
Isoform 1 of Collagen alpha-1(III) chain OS=Homo sapiens GN=COL3A1	P02461-1	7	6	7	7	CO3A1_HUMAN
Isoform 1 of Coagulation factor XI OS=Homo sapiens GN=F11	P03951-1	7	10	2	2	FA11_HUMAN
Coagulation factor XIII B chain OS=Homo sapiens GN=F13B	P05160	7	9	11	9	F13B_HUMAN
Cortexin-2 OS=Homo sapiens GN=CTXN2	P0C2S0	7	4	3	4	CTXN2_HUMAN
Isoform V0 of Versican core protein OS=Homo sapiens GN=VCAN	P13611-1	7	8	3	8	CSPG2_HUMAN
Isoform 1 of Keratin, type I cytoskeletal 13 OS=Homo sapiens GN=KRT13	P13646-1	7	3	6	10	K1C13_HUMAN
Lipopolysaccharide-binding protein OS=Homo sapiens GN=LBP	P18428	7	7	12	6	LBP_HUMAN
Isoform 1 of Phospholipid transfer protein OS=Homo sapiens GN=PLTP	P55058-1	7	4	6	9	PLTP_HUMAN
Neutrophil gelatinase-associated lipocalin OS=Homo sapiens GN=LCN2	P80188	7	3	2	2	NGAL_HUMAN
Isoform 1 of Ectonucleotide pyrophosphatase/phosphodiesterase family member 2 OS=Homo sapiens GN=ENPP2	Q13822-1	7	2	8	13	ENPP2_HUMAN
Isoform 1 of Uncharacterized protein KIAA1529 OS=Homo sapiens GN=KIAA1529	Q9P1Z9-1	7	19	9	4	K1529_HUMAN
Teneurin-3 OS=Homo sapiens GN=ODZ3	Q9P273	7	13	9	4	TEN3_HUMAN
Caspase 3, apoptosis-related cysteine peptidase, isoform CRA_b OS=Homo sapiens GN=CASP3	A8MVM1	6	10	6	4	A8MVM1_HUMAN
cDNA FLJ60404, highly similar to Mitogen-activated protein kinase 7 (EC 2.7.11.24) (Fragment) OS=Homo sapiens	B4DI23	6	6	9	8	B4DI23_HUMAN
Complement C4-B OS=Homo sapiens GN=C4B	P0C0L5	6	6	3	5	CO4B_HUMAN
Chitinase-3-like protein 1 OS=Homo sapiens GN=CHI3L1	P36222	6	6	4	6	CH3L1_HUMAN
Lysozyme C OS=Homo sapiens GN=LYZ	P61626	6	9	6	3	LYSC_HUMAN
Peroxiredoxin-1 OS=Homo sapiens GN=PRDX1	Q06830	6	2	3	3	PRDX1_HUMAN
Isoform 1 of Periostin OS=Homo sapiens GN=POSTN	Q15063-1	6	9	16	11	POSTN_HUMAN
Isoform 1 of Nesprin-1 OS=Homo sapiens GN=SYNE1	Q8NF91-1	6	3	4	4	SYNE1_HUMAN
Isoform 1 of Mannan-binding lectin serine protease 2 OS=Homo sapiens GN=MASP2	O00187-1	5	4	5	6	MASP2_HUMAN
Isoform 1 of Sulfhydryl oxidase 1 OS=Homo sapiens GN=QSOX1	O00391-1	5	3	5	8	QSOX1_HUMAN
Huntingtin-interacting protein 1-related protein OS=Homo sapiens GN=HIP1R	O75146	5	3	4	3	HIP1R_HUMAN
Metalloproteinase inhibitor 1 OS=Homo sapiens GN=TIMP1	P01033	5	4	5	2	TIMP1_HUMAN
Collagen alpha-1(I) chain OS=Homo sapiens GN=COL1A1	P02452	5	4	7	8	CO1A1_HUMAN
Protein S100-A8 OS=Homo sapiens GN=S100A8	P05109	5	5	9	2	S10A8_HUMAN
72 kDa type IV collagenase OS=Homo sapiens GN=MMP2	P08253	5	3	3	2	MMP2_HUMAN
Hepatocyte growth factor activator OS=Homo sapiens GN=HGFAC	Q04756	5	5	2	5	HGFA_HUMAN
Isoform 1 of EGF-containing fibulin-like extracellular matrix protein 1 OS=Homo sapiens GN=EFEMP1	Q12805-1	5	10	10	8	FBLN3_HUMAN
Isoform 1 of BTB/POZ domain-containing protein 8 OS=Homo sapiens GN=BTBD8	Q5XKL5-1	5	6	2	3	BTBD8_HUMAN
Aspartate aminotransferase, mitochondrial OS=Homo sapiens GN=GOT2	P00505	4	2	2	2	AATM_HUMAN
Keratin, type I cytoskeletal 14 OS=Homo sapiens GN=KRT14	P02533	4	3	6	7	K1C14_HUMAN
Complement C1q subcomponent subunit C OS=Homo sapiens GN=C1QC	P02747	4	4	6	4	C1QC_HUMAN
Insulin-like growth factor-binding protein 2 OS=Homo sapiens GN=IGFBP2	P18065	4	2	2	4	IBP2_HUMAN
Isoform 1 of Glycogen debranching enzyme OS=Homo sapiens GN=AGL	P35573-1	4	7	2	3	GDE_HUMAN
Isoform 1 of Target of Nesh-SH3 OS=Homo sapiens GN=ABI3BP	Q7Z7G0-1	4	5	2	11	TARSH_HUMAN
Isoform 1 of Pro-neuregulin-2, membrane-bound isoform OS=Homo sapiens GN=NRG2	O14511-1	3	4	2	2	NRG2_HUMAN
von Willebrand factor OS=Homo sapiens GN=VWF	P04275	3	6	11	3	VWF_HUMAN
Collagen alpha-2(I) chain OS=Homo sapiens GN=COL1A2	P08123	3	6	3	3	CO1A2_HUMAN
Laminin subunit gamma-1 OS=Homo sapiens GN=LAMC1	P11047	3	2	8	8	LAMC1_HUMAN
Nebulin OS=Homo sapiens GN=NEB	P20929	3	7	3	3	NEBU_HUMAN
Prostaglandin-H2 D-isomerase OS=Homo sapiens GN=PTGDS	P41222	3	2	5	6	PTGDS_HUMAN
Isoform 1 of Phosphatidylinositol-glycan-specific phospholipase D OS=Homo sapiens GN=GPLD1	P80108-1	3	9	2	6	PHLD_HUMAN
Transcription elongation factor B polypeptide 1 OS=Homo sapiens GN=TCEB1	Q15369	3	4	4	2	ELOC_HUMAN
Isoform 1 of Extracellular matrix protein 1 OS=Homo sapiens GN=ECM1	Q16610-1	3	2	2	2	ECM1_HUMAN
OTU domain-containing protein 7B OS=Homo sapiens GN=OTUD7B	Q6GQQ9	3	4	4	4	OTU7B_HUMAN
Isoform 1 of Fanconi anemia group M protein OS=Homo sapiens GN=FANCM	Q8IYD8-1	3	3	2	2	FANCM_HUMAN
Isoform 1 of Polyamine-modulated factor 1-binding protein 1 OS=Homo sapiens GN=PMFBP1	Q8TBY8-1	3	3	2	3	PMFBP_HUMAN
Isoform 2 of TSC22 domain family protein 3 OS=Homo sapiens GN=TSC22D3	Q99576-3	3	2	2	2	T22D3_HUMAN
UPF0360 protein C11orf60 OS=Homo sapiens GN=C11orf60	Q9NQC8	3	4	4	2	CK060_HUMAN
Fetuin-B OS=Homo sapiens GN=FETUB	Q9UGM5	3	4	2	2	FETUB_HUMAN
Putative uncharacterized protein APOB OS=Homo sapiens GN=APOB	A8MUN2	2	2	3	2	A8MUN2_HUMAN
Isoform 1 of Protocadherin-17 OS=Homo sapiens GN=PCDH17	O14917-1	2	4	2	2	PCD17_HUMAN
Apolipoprotein C-III OS=Homo sapiens GN=APOC3	P02656	2	2	4	3	APOC3_HUMAN
Isoform 1 of Isocitrate dehydrogenase [NAD] subunit alpha, mitochondrial OS=Homo sapiens GN=IDH3A	P50213-1	2	2	2	2	IDH3A_HUMAN
Isoform 1 of PiggyBac transposable element-derived protein 2 OS=Homo sapiens GN=PGBD2	Q6P3X8-1	2	3	3	3	PGBD2_HUMAN
Isoform 1 of Coiled-coil domain-containing protein 60 OS=Homo sapiens GN=CCDC62	Q6P9F0-1	2	6	3	3	CCD62_HUMAN
Isoform 1 of Mucin-19 OS=Homo sapiens GN=MUC19	Q7Z5P9-1	2	2	2	3	MUC19_HUMAN
Isoform 1 of Dynein heavy chain 7, axonemal OS=Homo sapiens GN=DNAH7	Q8WXX0-1	2	5	3	3	DYH7_HUMAN
Isoform 1 of LRP2-binding protein OS=Homo sapiens GN=LRP2BP	Q9P2M1-1	2	3	3	2	LR2BP_HUMAN

## Sheet: TIF Identifications
Protein	Accession	Patient 1	Patient 2	Patient 3	Patient 4	Reference
Hemoglobin subunit beta OS=Homo sapiens GN=HBB	P68871	530	55	401	495	HBB_HUMAN
Isoform 1 of Filamin-A OS=Homo sapiens GN=FLNA	P21333-1	189	88	329	179	FLNA_HUMAN
Hemoglobin subunit alpha OS=Homo sapiens GN=HBA1	P69905	293	14	263	307	HBA_HUMAN
Isoform alpha-enolase of Alpha-enolase OS=Homo sapiens GN=ENO1	P06733-1	171	97	225	172	ENOA_HUMAN
Isoform M2 of Pyruvate kinase isozymes M1/M2 OS=Homo sapiens GN=PKM2	P14618-1	141	114	200	162	KPYM_HUMAN
Keratin, type II cytoskeletal 1 OS=Homo sapiens GN=KRT1	P04264	109	181	199	176	K2C1_HUMAN
Talin-1 OS=Homo sapiens GN=TLN1	Q9Y490	221	111	194	110	TLN1_HUMAN
Isoform 1 of Fibronectin OS=Homo sapiens GN=FN1	P02751-1	71	42	192	155	FINC_HUMAN
Keratin, type I cytoskeletal 10 OS=Homo sapiens GN=KRT10	P13645	92	172	159	158	K1C10_HUMAN
Transgelin OS=Homo sapiens GN=TAGLN	Q01995	59	8	155	68	TAGL_HUMAN
Isoform 2 of Vinculin OS=Homo sapiens GN=VCL	P18206-1	96	46	146	71	VINC_HUMAN
Isoform 1 of Triosephosphate isomerase OS=Homo sapiens GN=TPI1	P60174-1	148	145	127	124	TPIS_HUMAN
Fibrinogen beta chain OS=Homo sapiens GN=FGB	P02675	152	138	125	156	FIBB_HUMAN
Alpha-actinin-1 OS=Homo sapiens GN=ACTN1	P12814	98	51	121	109	ACTN1_HUMAN
Keratin, type II cytoskeletal 2 epidermal OS=Homo sapiens GN=KRT2	P35908	55	105	120	113	K22E_HUMAN
Phosphoglycerate kinase 1 OS=Homo sapiens GN=PGK1	P00558	99	85	112	85	PGK1_HUMAN
Profilin-1 OS=Homo sapiens GN=PFN1	P07737	50	64	102	34	PROF1_HUMAN
Complement C4-A OS=Homo sapiens GN=C4A	P0C0L4	95	97	101	177	CO4A_HUMAN
Thrombospondin-1 OS=Homo sapiens GN=THBS1	P07996	22	2	94	21	TSP1_HUMAN
Annexin A5 OS=Homo sapiens GN=ANXA5	P08758	111	45	92	33	ANXA5_HUMAN
Complement C3 OS=Homo sapiens GN=C3	P01024	75	73	91	106	CO3_HUMAN
Cofilin-1 OS=Homo sapiens GN=CFL1	P23528	44	65	89	41	COF1_HUMAN
Ubiquitin-like modifier-activating enzyme 1 OS=Homo sapiens GN=UBA1	P22314	105	135	88	52	UBA1_HUMAN
Isoform Gamma-B of Fibrinogen gamma chain OS=Homo sapiens GN=FGG	P02679-1	115	113	88	104	FIBG_HUMAN
Ceruloplasmin OS=Homo sapiens GN=CP	P00450	82	86	86	145	CERU_HUMAN
Moesin OS=Homo sapiens GN=MSN	P26038	55	56	84	44	MOES_HUMAN
Basement membrane-specific heparan sulfate proteoglycan core protein OS=Homo sapiens GN=HSPG2	P98160	36	8	83	27	PGBM_HUMAN
Peptidyl-prolyl cis-trans isomerase A OS=Homo sapiens GN=PPIA	P62937	75	68	80	47	PPIA_HUMAN
Glutathione S-transferase P OS=Homo sapiens GN=GSTP1	P09211	89	66	79	44	GSTP1_HUMAN
Isoform 1 of Complement factor H OS=Homo sapiens GN=CFH	P08603-1	51	51	78	112	CFAH_HUMAN
Glyceraldehyde-3-phosphate dehydrogenase OS=Homo sapiens GN=GAPDH	P04406	52	94	75	114	G3P_HUMAN
Fructose-bisphosphate aldolase A OS=Homo sapiens GN=ALDOA	P04075	89	30	75	59	ALDOA_HUMAN
Tubulin alpha-1A chain OS=Homo sapiens GN=TUBA1A	Q71U36	76	68	74	60	TBA1A_HUMAN
Elongation factor 2 OS=Homo sapiens GN=EEF2	P13639	81	80	71	58	EF2_HUMAN
Plastin-2 OS=Homo sapiens GN=LCP1	P13796	19	13	69	39	PLSL_HUMAN
Isoform 1 of Annexin A2 OS=Homo sapiens GN=ANXA2	P07355-1	38	12	68	22	ANXA2_HUMAN
Nucleolin OS=Homo sapiens GN=NCL	P19338	45	63	64	36	NUCL_HUMAN
Transgelin-2 OS=Homo sapiens GN=TAGLN2	P37802	32	55	63	39	TAGL2_HUMAN
14-3-3 protein epsilon OS=Homo sapiens GN=YWHAE	P62258	36	74	62	21	1433E_HUMAN
cDNA FLJ78440, highly similar to Human lactoferrin OS=Homo sapiens	A8K494	5	4	62	11	A8K494_HUMAN
14-3-3 protein theta OS=Homo sapiens GN=YWHAQ	P27348	66	79	60	38	1433T_HUMAN
Actin, cytoplasmic 1 OS=Homo sapiens GN=ACTB	P60709	45	51	60	59	ACTB_HUMAN
Isocitrate dehydrogenase [NADP] cytoplasmic OS=Homo sapiens GN=IDH1	O75874	59	41	60	37	IDHC_HUMAN
Transitional endoplasmic reticulum ATPase OS=Homo sapiens GN=VCP	P55072	57	79	59	47	TERA_HUMAN
Ezrin OS=Homo sapiens GN=EZR	P15311	37	49	58	18	EZRI_HUMAN
Vimentin OS=Homo sapiens GN=VIM	P08670	39	25	58	26	VIME_HUMAN
Isoform 1 of Filamin-B OS=Homo sapiens GN=FLNB	O75369-1	101	52	57	43	FLNB_HUMAN
Hemopexin OS=Homo sapiens GN=HPX	P02790	60	51	57	103	HEMO_HUMAN
Annexin A1 OS=Homo sapiens GN=ANXA1	P04083	52	2	57	29	ANXA1_HUMAN
Isoform 1 of Heat shock cognate 71 kDa protein OS=Homo sapiens GN=HSPA8	P11142-1	53	75	56	46	HSP7C_HUMAN
Isoform 1 of Gelsolin OS=Homo sapiens GN=GSN	P06396-1	44	34	56	41	GELS_HUMAN
Dihydropyrimidinase-related protein 3 OS=Homo sapiens GN=DPYSL3	Q14195	47	17	55	34	DPYL3_HUMAN
Isoform Long of 14-3-3 protein beta/alpha OS=Homo sapiens GN=YWHAB	P31946-1	49	45	54	22	1433B_HUMAN
Isoform 1 of Cytosol aminopeptidase OS=Homo sapiens GN=LAP3	P28838-1	17	11	54	15	AMPL_HUMAN
Alpha-actinin-4 OS=Homo sapiens GN=ACTN4	O43707	68	48	53	68	ACTN4_HUMAN
Keratin, type I cytoskeletal 9 OS=Homo sapiens GN=KRT9	P35527	28	49	51	52	K1C9_HUMAN
Isoform 3 of Ribosome-binding protein 1 OS=Homo sapiens GN=RRBP1	Q9P2E9-1	33	27	51	12	RRBP1_HUMAN
Peroxiredoxin-1 OS=Homo sapiens GN=PRDX1	Q06830	45	65	50	28	PRDX1_HUMAN
Isoform 1 of Uncharacterized protein KIAA1529 OS=Homo sapiens GN=KIAA1529	Q9P1Z9-1	28	19	49	45	K1529_HUMAN
Vitamin D-binding protein OS=Homo sapiens GN=GC	P02774	50	46	48	91	VTDB_HUMAN
Actin, aortic smooth muscle OS=Homo sapiens GN=ACTA2	P62736	60	42	48	84	ACTA_HUMAN
Ras GTPase-activating-like protein IQGAP1 OS=Homo sapiens GN=IQGAP1	P46940	43	24	47	58	IQGA1_HUMAN
Apolipoprotein B-100 OS=Homo sapiens GN=APOB	P04114	35	109	46	295	APOB_HUMAN
Peroxiredoxin-6 OS=Homo sapiens GN=PRDX6	P30041	61	75	46	44	PRDX6_HUMAN
Protein disulfide-isomerase A4 OS=Homo sapiens GN=PDIA4	P13667	27	37	46	10	PDIA4_HUMAN
Protein disulfide-isomerase A3 OS=Homo sapiens GN=PDIA3	P30101	41	15	46	24	PDIA3_HUMAN
Heat shock 70 kDa protein 1 OS=Homo sapiens GN=HSPA1A	P08107	43	61	45	38	HSP71_HUMAN
Tubulin beta-2A chain OS=Homo sapiens GN=TUBB2A	Q13885	61	54	45	38	TBB2A_HUMAN
Isoform 1 of Fibrinogen alpha chain OS=Homo sapiens GN=FGA	P02671-1	74	51	45	90	FIBA_HUMAN
14-3-3 protein zeta/delta OS=Homo sapiens GN=YWHAZ	P63104	72	45	45	43	1433Z_HUMAN
Isoform 1 of Cytosolic non-specific dipeptidase OS=Homo sapiens GN=CNDP2	Q96KP4-1	22	7	45	25	CNDP2_HUMAN
Phosphatidylethanolamine-binding protein 1 OS=Homo sapiens GN=PEBP1	P30086	94	44	44	31	PEBP1_HUMAN
Isoform 1 of Adenylyl cyclase-associated protein 1 OS=Homo sapiens GN=CAP1	Q01518-1	24	27	44	21	CAP1_HUMAN
Isoform V0 of Versican core protein OS=Homo sapiens GN=VCAN	P13611-1	7	5	44	18	CSPG2_HUMAN
Elongation factor 1-alpha 1 OS=Homo sapiens GN=EEF1A1	P68104	45	28	43	24	EF1A1_HUMAN
Chloride intracellular channel protein 1 OS=Homo sapiens GN=CLIC1	O00299	33	23	43	35	CLIC1_HUMAN
Rab GDP dissociation inhibitor beta OS=Homo sapiens GN=GDI2	P50395	42	60	41	28	GDIB_HUMAN
Isoform 1 of Complement factor B OS=Homo sapiens GN=CFB	P00751-1	45	56	41	71	CFAB_HUMAN
Phosphoglycerate mutase 1 OS=Homo sapiens GN=PGAM1	P18669	50	18	41	42	PGAM1_HUMAN
Isoform B1 of Heterogeneous nuclear ribonucleoproteins A2/B1 OS=Homo sapiens GN=HNRNPA2B1	P22626-1	29	46	39	21	ROA2_HUMAN
Rab GDP dissociation inhibitor alpha OS=Homo sapiens GN=GDI1	P31150	57	42	39	23	GDIA_HUMAN
Isoform 1 of Phosphoglucomutase-1 OS=Homo sapiens GN=PGM1	P36871-1	67	15	39	31	PGM1_HUMAN
Isoform 1 of Plectin-1 OS=Homo sapiens GN=PLEC1	Q15149-1	26	14	39	67	PLEC1_HUMAN
Glucose-6-phosphate isomerase OS=Homo sapiens GN=GPI	P06744	40	33	38	33	G6PI_HUMAN
Adenosylhomocysteinase OS=Homo sapiens GN=AHCY	P23526	23	27	38	19	SAHH_HUMAN
Isoform 1 of Alpha-1-antichymotrypsin OS=Homo sapiens GN=SERPINA3	P01011-1	45	72	37	113	AACT_HUMAN
Transketolase OS=Homo sapiens GN=TKT	P29401	53	25	37	17	TKT_HUMAN
Heat shock 70 kDa protein 1L OS=Homo sapiens GN=HSPA1L	P34931	44	44	36	29	HS71L_HUMAN
Elongation factor 1-gamma OS=Homo sapiens GN=EEF1G	P26641	30	35	35	18	EF1G_HUMAN
Inter-alpha-trypsin inhibitor heavy chain H1 OS=Homo sapiens GN=ITIH1	P19827	26	28	35	39	ITIH1_HUMAN
Isoform 1 of F-actin-capping protein subunit beta OS=Homo sapiens GN=CAPZB	P47756-1	34	21	35	19	CAPZB_HUMAN
Putative uncharacterized protein PSME2 OS=Homo sapiens GN=PSME2	A8MZ76	15	6	35	14	A8MZ76_HUMAN
Heterogeneous nuclear ribonucleoprotein A1-like protein 2 OS=Homo sapiens GN=HNRNPA1L2	Q32P51	13	33	34	16	RA1L2_HUMAN
Lupus La protein OS=Homo sapiens GN=SSB	P05455	23	29	34	10	LA_HUMAN
Cysteine and glycine-rich protein 1 OS=Homo sapiens GN=CSRP1	P21291	22	8	34	16	CSRP1_HUMAN
Ras-related protein Rab-7a OS=Homo sapiens GN=RAB7A	P51149	26	45	33	19	RAB7A_HUMAN
Heterogeneous nuclear ribonucleoprotein H OS=Homo sapiens GN=HNRNPH1	P31943	17	33	33	19	HNRH1_HUMAN
Ribonuclease inhibitor OS=Homo sapiens GN=RNH1	P13489	36	14	33	20	RINI_HUMAN
Carbonic anhydrase 1 OS=Homo sapiens GN=CA1	P00915	38	8	33	25	CAH1_HUMAN
Isoform 1 of Heat shock protein HSP 90-alpha OS=Homo sapiens GN=HSP90AA1	P07900-1	54	63	32	34	HS90A_HUMAN
Isoform 1 of Nucleoside diphosphate kinase A OS=Homo sapiens GN=NME1	P15531-1	21	26	32	14	NDKA_HUMAN
Keratin, type II cytoskeletal 5 OS=Homo sapiens GN=KRT5	P13647	14	25	32	25	K2C5_HUMAN
Isoform 1 of 26S proteasome non-ATPase regulatory subunit 1 OS=Homo sapiens GN=PSMD1	Q99460-1	14	15	32	20	PSMD1_HUMAN
Fascin OS=Homo sapiens GN=FSCN1	Q16658	36	28	31	26	FSCN1_HUMAN
Isoform A of Lamin-A/C OS=Homo sapiens GN=LMNA	P02545-1	16	27	31	28	LMNA_HUMAN
Antithrombin-III OS=Homo sapiens GN=SERPINC1	P01008	49	19	31	39	ANT3_HUMAN
Lumican OS=Homo sapiens GN=LUM	P51884	14	8	31	21	LUM_HUMAN
Cathepsin D OS=Homo sapiens GN=CTSD	P07339	6	3	31	18	CATD_HUMAN
Poly(rC)-binding protein 1 OS=Homo sapiens GN=PCBP1	Q15365	31	32	30	17	PCBP1_HUMAN
Complement component C9 OS=Homo sapiens GN=C9	P02748	37	30	30	56	CO9_HUMAN
Early endosome antigen 1 OS=Homo sapiens GN=EEA1	Q15075	38	15	30	3	EEA1_HUMAN
Keratin, type I cytoskeletal 14 OS=Homo sapiens GN=KRT14	P02533	16	15	30	27	K1C14_HUMAN
Putative nucleoside diphosphate kinase OS=Homo sapiens GN=NME2P1	O60361	22	29	29	20	NDK8_HUMAN
ADP-ribosylation factor 1 OS=Homo sapiens GN=ARF1	P84077	18	24	29	20	ARF1_HUMAN
Eukaryotic initiation factor 4A-I OS=Homo sapiens GN=EIF4A1	P60842	28	22	29	15	IF4A1_HUMAN
Pigment epithelium-derived factor OS=Homo sapiens GN=SERPINF1	P36955	9	21	29	25	PEDF_HUMAN
Peroxiredoxin-2 OS=Homo sapiens GN=PRDX2	P32119	37	35	28	27	PRDX2_HUMAN
High mobility group protein B1 OS=Homo sapiens GN=HMGB1	P09429	34	29	28	16	HMGB1_HUMAN
Protein S100-A8 OS=Homo sapiens GN=S100A8	P05109	16	7	28	22	S10A8_HUMAN
Basal cell adhesion molecule OS=Homo sapiens GN=BCAM	P50895	16	7	28	16	BCAM_HUMAN
Proteasome activator complex subunit 1 OS=Homo sapiens GN=PSME1	Q06323	18	5	28	14	PSME1_HUMAN
L-lactate dehydrogenase B chain OS=Homo sapiens GN=LDHB	P07195	34	47	27	23	LDHB_HUMAN
Isoform 1 of Inter-alpha-trypsin inhibitor heavy chain H4 OS=Homo sapiens GN=ITIH4	Q14624-1	40	46	27	71	ITIH4_HUMAN
Endoplasmin OS=Homo sapiens GN=HSP90B1	P14625	39	28	27	18	ENPL_HUMAN
Malate dehydrogenase, cytoplasmic OS=Homo sapiens GN=MDH1	P40925	35	26	27	15	MDHC_HUMAN
Inter-alpha-trypsin inhibitor heavy chain H2 OS=Homo sapiens GN=ITIH2	P19823	25	25	27	34	ITIH2_HUMAN
Calpain-1 catalytic subunit OS=Homo sapiens GN=CAPN1	P07384	27	21	27	18	CAN1_HUMAN
Tubulin beta chain OS=Homo sapiens GN=TUBB	P07437	21	19	27	11	TBB5_HUMAN
S-formylglutathione hydrolase OS=Homo sapiens GN=ESD	P10768	23	16	27	8	ESTD_HUMAN
Leukocyte elastase inhibitor OS=Homo sapiens GN=SERPINB1	P30740	24	5	27	17	ILEU_HUMAN
Rho GDP-dissociation inhibitor 2 OS=Homo sapiens GN=ARHGDIB	P52566	4	3	27	7	GDIR2_HUMAN
Bifunctional purine biosynthesis protein PURH OS=Homo sapiens GN=ATIC	P31939	20	27	26	7	PUR9_HUMAN
Prothrombin OS=Homo sapiens GN=F2	P00734	28	22	26	46	THRB_HUMAN
Alcohol dehydrogenase [NADP+] OS=Homo sapiens GN=AKR1A1	P14550	20	17	26	17	AK1A1_HUMAN
Plastin-3 OS=Homo sapiens GN=PLS3	P13797	21	13	26	21	PLST_HUMAN
Isoform D of Fibulin-1 OS=Homo sapiens GN=FBLN1	P23142-1	16	8	26	16	FBLN1_HUMAN
Isoform 1 of Heterogeneous nuclear ribonucleoprotein K OS=Homo sapiens GN=HNRNPK	P61978-1	29	36	25	19	HNRPK_HUMAN
Protein DJ-1 OS=Homo sapiens GN=PARK7	Q99497	36	28	25	22	PARK7_HUMAN
Isoform 1 of L-lactate dehydrogenase A chain OS=Homo sapiens GN=LDHA	P00338-1	17	22	25	63	LDHA_HUMAN
Isoform Long of Heterogeneous nuclear ribonucleoprotein U OS=Homo sapiens GN=HNRNPU	Q00839-1	15	45	23	21	HNRPU_HUMAN
GTP-binding nuclear protein Ran OS=Homo sapiens GN=RAN	P62826	28	28	23	9	RAN_HUMAN
Isoform 1 of Spectrin alpha chain, brain OS=Homo sapiens GN=SPTAN1	Q13813-1	42	25	23	21	SPTA2_HUMAN
40S ribosomal protein SA OS=Homo sapiens GN=RPSA	P08865	23	21	23	17	RSSA_HUMAN
HSPA5 protein OS=Homo sapiens GN=HSPA5	Q2KHP4	33	18	23	15	Q2KHP4_HUMAN
Protein S100-A11 OS=Homo sapiens GN=S100A11	P31949	7	15	23	14	S10AB_HUMAN
Isoform Mitochondrial of Peroxiredoxin-5, mitochondrial OS=Homo sapiens GN=PRDX5	P30044-1	15	24	22	8	PRDX5_HUMAN
Complement C5 OS=Homo sapiens GN=C5	P01031	29	20	22	71	CO5_HUMAN
14-3-3 protein gamma OS=Homo sapiens GN=YWHAG	P61981	13	18	22	13	1433G_HUMAN
F-actin-capping protein subunit alpha-1 OS=Homo sapiens GN=CAPZA1	P52907	18	16	22	12	CAZA1_HUMAN
Peptidyl-prolyl cis-trans isomerase B OS=Homo sapiens GN=PPIB	P23284	21	14	22	16	PPIB_HUMAN
Serine/threonine-protein phosphatase PP1-alpha catalytic subunit OS=Homo sapiens GN=PPP1CA	P62136	13	13	22	11	PP1A_HUMAN
Isoform 1 of Glycogen debranching enzyme OS=Homo sapiens GN=AGL	P35573-1	18	10	22	7	GDE_HUMAN
Selenium-binding protein 1 OS=Homo sapiens GN=SELENBP1	Q13228	39	6	22	18	SBP1_HUMAN
Protein S100-A9 OS=Homo sapiens GN=S100A9	P06702	7	3	22	13	S10A9_HUMAN
FK506-binding protein 4 OS=Homo sapiens GN=FKBP4	Q02790	14	78	21	9	FKBP4_HUMAN
Putative heat shock protein HSP 90-beta-3 OS=Homo sapiens GN=HSP90AB3P	Q58FF7	35	31	21	26	H90B3_HUMAN
DNA-(apurinic or apyrimidinic site) lyase OS=Homo sapiens GN=APEX1	P27695	19	21	21	17	APEX1_HUMAN
Rho GDP-dissociation inhibitor 1 OS=Homo sapiens GN=ARHGDIA	P52565	18	19	21	7	GDIR1_HUMAN
Macrophage-capping protein OS=Homo sapiens GN=CAPG	P40121	12	14	21	6	CAPG_HUMAN
Inorganic pyrophosphatase OS=Homo sapiens GN=PPA1	Q15181	11	12	21	10	IPYR_HUMAN
Keratin, type II cytoskeletal 8 OS=Homo sapiens GN=KRT8	P05787	10	4	21	18	K2C8_HUMAN
Transaldolase OS=Homo sapiens GN=TALDO1	P37837	33	21	20	23	TALDO_HUMAN
Staphylococcal nuclease domain-containing protein 1 OS=Homo sapiens GN=SND1	Q7KZF4	8	19	20	11	SND1_HUMAN
Calreticulin OS=Homo sapiens GN=CALR	P27797	16	10	20	10	CALR_HUMAN
Serpin B6 OS=Homo sapiens GN=SERPINB6	P35237	27	8	20	7	SPB6_HUMAN
Isoform 1 of EGF-containing fibulin-like extracellular matrix protein 1 OS=Homo sapiens GN=EFEMP1	Q12805-1	5	8	20	6	FBLN3_HUMAN
Isoform 1 of WD repeat-containing protein 1 OS=Homo sapiens GN=WDR1	O75083-1	15	6	20	16	WDR1_HUMAN
Creatine kinase B-type OS=Homo sapiens GN=CKB	P12277	19	52	19	12	KCRB_HUMAN
Stress-induced-phosphoprotein 1 OS=Homo sapiens GN=STIP1	P31948	22	30	19	7	STIP1_HUMAN
Heterogeneous nuclear ribonucleoprotein L OS=Homo sapiens GN=HNRNPL	P14866	7	27	19	14	HNRPL_HUMAN
Isoform 1 of Obg-like ATPase 1 OS=Homo sapiens GN=OLA1	Q9NTK5-1	12	18	19	9	OLA1_HUMAN
Caspase 3, apoptosis-related cysteine peptidase, isoform CRA_b OS=Homo sapiens GN=CASP3	A8MVM1	18	13	19	11	A8MVM1_HUMAN
Isoform 1 of Tropomyosin alpha-4 chain OS=Homo sapiens GN=TPM4	P67936-1	14	6	19	17	TPM4_HUMAN
ATP-dependent DNA helicase 2 subunit 1 OS=Homo sapiens GN=XRCC6	P12956	29	60	18	9	KU70_HUMAN
Angiotensinogen OS=Homo sapiens GN=AGT	P01019	14	31	18	45	ANGT_HUMAN
Heat shock protein HSP 90-beta OS=Homo sapiens GN=HSP90AB1	P08238	29	29	18	30	HS90B_HUMAN
Heat shock-related 70 kDa protein 2 OS=Homo sapiens GN=HSPA2	P54652	23	24	18	13	HSP72_HUMAN
Poly(rC)-binding protein 2 OS=Homo sapiens GN=PCBP2	Q15366	18	21	18	8	PCBP2_HUMAN
Isoform 1 of Heterogeneous nuclear ribonucleoprotein Q OS=Homo sapiens GN=SYNCRIP	O60506-1	10	16	18	10	HNRPQ_HUMAN
Seryl-tRNA synthetase, cytoplasmic OS=Homo sapiens GN=SARS	P49591	15	15	18	5	SYSC_HUMAN
Isoform 1 of Kinectin OS=Homo sapiens GN=KTN1	Q86UP2-1	15	15	18	3	KTN1_HUMAN
Dihydropyrimidinase-related protein 2 OS=Homo sapiens GN=DPYSL2	Q16555	25	13	18	6	DPYL2_HUMAN
Isoform 1 of Terminal uridylyltransferase 4 OS=Homo sapiens GN=ZCCHC11	Q5TAX3-1	23	11	18	16	TUT4_HUMAN
14-3-3 protein eta OS=Homo sapiens GN=YWHAH	Q04917	10	10	18	8	1433F_HUMAN
Synaptic vesicle membrane protein VAT-1 homolog OS=Homo sapiens GN=VAT1	Q99536	20	3	18	9	VAT1_HUMAN
Heat shock 70 kDa protein 4 OS=Homo sapiens GN=HSPA4	P34932	13	47	17	13	HSP74_HUMAN
ATP-dependent DNA helicase 2 subunit 2 OS=Homo sapiens GN=XRCC5	P13010	16	37	17	9	KU86_HUMAN
Ubiquitin carboxyl-terminal hydrolase 14 OS=Homo sapiens GN=USP14	P54578	9	30	17	5	UBP14_HUMAN
Ubiquitin carboxyl-terminal hydrolase isozyme L1 OS=Homo sapiens GN=UCHL1	P09936	16	28	17	7	UCHL1_HUMAN
Hypoxanthine-guanine phosphoribosyltransferase OS=Homo sapiens GN=HPRT1	P00492	6	21	17	4	HPRT_HUMAN
6-phosphogluconate dehydrogenase, decarboxylating OS=Homo sapiens GN=PGD	P52209	17	17	17	17	6PGD_HUMAN
Isoform 1 of Quinone oxidoreductase PIG3 OS=Homo sapiens GN=TP53I3	Q53FA7-1	3	14	17	8	QORX_HUMAN
Flavin reductase OS=Homo sapiens GN=BLVRB	P30043	22	12	17	12	BLVRB_HUMAN
Laminin subunit gamma-1 OS=Homo sapiens GN=LAMC1	P11047	6	6	17	3	LAMC1_HUMAN
Complement C2 OS=Homo sapiens GN=C2	P06681	5	4	17	22	CO2_HUMAN
Tetranectin OS=Homo sapiens GN=CLEC3B	P05452	15	2	17	11	TETN_HUMAN
Isoform 1 of Tropomyosin alpha-1 chain OS=Homo sapiens GN=TPM1	P09493-1	10	2	17	7	TPM1_HUMAN
Isoform 2 of Four and a half LIM domains protein 1 OS=Homo sapiens GN=FHL1	Q13642-2	13	24	16	2	FHL1_HUMAN
Glutathione S-transferase omega-1 OS=Homo sapiens GN=GSTO1	P78417	13	14	16	15	GSTO1_HUMAN
ATP-dependent RNA helicase DDX39 OS=Homo sapiens GN=DDX39	O00148	12	14	16	7	DDX39_HUMAN
Isoform 1 of Protein arginine N-methyltransferase 1 OS=Homo sapiens GN=PRMT1	Q99873-1	12	14	16	8	ANM1_HUMAN
Tubulin alpha-1B chain OS=Homo sapiens GN=TUBA1B	P68363	14	13	16	16	TBA1B_HUMAN
6-phosphogluconolactonase OS=Homo sapiens GN=PGLS	O95336	8	12	16	12	6PGL_HUMAN
Carbonyl reductase [NADPH] 1 OS=Homo sapiens GN=CBR1	P16152	26	11	16	15	CBR1_HUMAN
Protein disulfide-isomerase OS=Homo sapiens GN=P4HB	P07237	17	10	16	10	PDIA1_HUMAN
Proteasome subunit alpha type-4 OS=Homo sapiens GN=PSMA4	P25789	11	9	16	8	PSA4_HUMAN
Isoform 1 of Scavenger receptor cysteine-rich type 1 protein M130 OS=Homo sapiens GN=CD163	Q86VB7-1	6	8	16	13	C163A_HUMAN
Complement component C8 beta chain OS=Homo sapiens GN=C8B	P07358	8	5	16	27	CO8B_HUMAN
Fumarylacetoacetase OS=Homo sapiens GN=FAH	P16930	10	2	16	5	FAAA_HUMAN
Keratin, type I cytoskeletal 19 OS=Homo sapiens GN=KRT19	P08727	6	2	16	30	K1C19_HUMAN
Glutathione S-transferase Mu 3 OS=Homo sapiens GN=GSTM3	P21266	47	60	15	5	GSTM3_HUMAN
Heterogeneous nuclear ribonucleoprotein R OS=Homo sapiens GN=HNRNPR	O43390	8	27	15	7	HNRPR_HUMAN
Alpha-1B-glycoprotein OS=Homo sapiens GN=A1BG	P04217	17	26	15	41	A1BG_HUMAN
Kinesin-1 heavy chain OS=Homo sapiens GN=KIF5B	P33176	14	22	15	2	KINH_HUMAN
Proliferation-associated protein 2G4 OS=Homo sapiens GN=PA2G4	Q9UQ80	6	22	15	7	PA2G4_HUMAN
Glycyl-tRNA synthetase OS=Homo sapiens GN=GARS	P41250	6	18	15	8	SYG_HUMAN
Aldehyde dehydrogenase 9 family, member A1 OS=Homo sapiens GN=ALDH9A1	B9EKV4	33	17	15	8	B9EKV4_HUMAN
Fructose-bisphosphate aldolase OS=Homo sapiens GN=ALDOC	A8MVZ9	19	14	15	9	A8MVZ9_HUMAN
Isoform 1 of Protein disulfide-isomerase A6 OS=Homo sapiens GN=PDIA6	Q15084-1	14	11	15	9	PDIA6_HUMAN
cDNA FLJ25678 fis, clone TST04067, highly similar to PURINE NUCLEOSIDE PHOSPHORYLASE (EC 2.4.2.1) OS=Homo sapiens	Q8N7G1	5	7	15	5	Q8N7G1_HUMAN
Gamma-synuclein OS=Homo sapiens GN=SNCG	O76070	5	6	15	3	SYUG_HUMAN
Isoform 1 of Tryptophanyl-tRNA synthetase, cytoplasmic OS=Homo sapiens GN=WARS	P23381-1	10	4	15	7	SYWC_HUMAN
Putative uncharacterized protein RNPEP OS=Homo sapiens GN=RNPEP	A6NKB8	13	2	15	21	A6NKB8_HUMAN
Isoform 1 of Filamin-C OS=Homo sapiens GN=FLNC	Q14315-1	5	120	14	11	FLNC_HUMAN
Putative heat shock protein HSP 90-beta 2 OS=Homo sapiens GN=HSP90AB2P	Q58FF8	20	22	14	24	H90B2_HUMAN
Ras-related protein Rab-2A OS=Homo sapiens GN=RAB2A	P61019	12	20	14	10	RAB2A_HUMAN
Beta-2-glycoprotein 1 OS=Homo sapiens GN=APOH	P02749	7	17	14	36	APOH_HUMAN
Isoform Mitochondrial of Glutathione reductase, mitochondrial OS=Homo sapiens GN=GSR	P00390-1	17	15	14	7	GSHR_HUMAN
Gamma-enolase OS=Homo sapiens GN=ENO2	P09104	6	15	14	11	ENOG_HUMAN
Adenylate kinase isoenzyme 1 OS=Homo sapiens GN=AK1	P00568	9	14	14	7	KAD1_HUMAN
Aspartate aminotransferase, cytoplasmic OS=Homo sapiens GN=GOT1	P17174	20	11	14	8	AATC_HUMAN
cDNA FLJ61478, highly similar to Succinate dehydrogenase (ubiquinone) flavoprotein subunit, mitochondrial (EC 1.3.5.1) OS=Homo sapiens	B4DYN5	19	7	14	11	B4DYN5_HUMAN
Adenine phosphoribosyltransferase OS=Homo sapiens GN=APRT	P07741	15	6	14	6	APT_HUMAN
Hsp90 co-chaperone Cdc37 OS=Homo sapiens GN=CDC37	Q16543	9	3	14	6	CDC37_HUMAN
Cystatin-B OS=Homo sapiens GN=CSTB	P04080	6	3	14	8	CYTB_HUMAN
Isoform 1 of Gamma-glutamylcyclotransferase OS=Homo sapiens GN=GGCT	O75223-1	17	18	13	11	GGCT_HUMAN
Dynein light chain 1, cytoplasmic OS=Homo sapiens GN=DYNLL1	P63167	12	12	13	9	DYL1_HUMAN
Isoform 1 of Eukaryotic translation initiation factor 5A-1 OS=Homo sapiens GN=EIF5A	P63241-1	18	11	13	8	IF5A1_HUMAN
Ras-related protein Rab-11A OS=Homo sapiens GN=RAB11A	P62491	7	10	13	5	RB11A_HUMAN
Isoform 1 of Glyoxalase domain-containing protein 4 OS=Homo sapiens GN=GLOD4	Q9HC38-1	12	9	13	6	GLOD4_HUMAN
Ras-related protein Rab-21 OS=Homo sapiens GN=RAB21	Q9UL25	11	9	13	2	RAB21_HUMAN
Complement factor I OS=Homo sapiens GN=CFI	P05156	7	9	13	17	CFAI_HUMAN
Complement component C8 alpha chain OS=Homo sapiens GN=C8A	P07357	9	6	13	17	CO8A_HUMAN
Nicotinamide phosphoribosyltransferase OS=Homo sapiens GN=NAMPT	P43490	9	4	13	3	NAMPT_HUMAN
Prolyl endopeptidase OS=Homo sapiens GN=PREP	P48147	17	19	12	5	PPCE_HUMAN
Programmed cell death 6-interacting protein OS=Homo sapiens GN=PDCD6IP	Q8WUM4	16	17	12	20	PDC6I_HUMAN
MORC family CW-type zinc finger protein 2 OS=Homo sapiens GN=MORC2	Q9Y6X9	14	11	12	4	MORC2_HUMAN
Isoform 1 of Xaa-Pro aminopeptidase 1 OS=Homo sapiens GN=XPNPEP1	Q9NQW7-1	8	11	12	11	XPP1_HUMAN
Complement component C4B (Childo blood group) OS=Homo sapiens GN=C4B-1	A2BHY4	8	10	12	13	A2BHY4_HUMAN
Aldose reductase OS=Homo sapiens GN=AKR1B1	P15121	14	9	12	5	ALDR_HUMAN
Isoform 1 of Keratin, type I cytoskeletal 13 OS=Homo sapiens GN=KRT13	P13646-1	3	9	12	12	K1C13_HUMAN
Isoform 1 of N-acetylmuramoyl-L-alanine amidase OS=Homo sapiens GN=PGLYRP2	Q96PD5-1	8	8	12	19	PGRP2_HUMAN
Calpain small subunit 1 OS=Homo sapiens GN=CAPNS1	P04632	14	6	12	9	CPNS1_HUMAN
SH3 domain-binding glutamic acid-rich-like protein OS=Homo sapiens GN=SH3BGRL	O75368	11	6	12	7	SH3L1_HUMAN
Isoform 3 of Ubiquitin-conjugating enzyme E2 variant 1 OS=Homo sapiens GN=UBE2V1	Q13404-4	10	6	12	5	UB2V1_HUMAN
F-actin-capping protein subunit alpha-2 OS=Homo sapiens GN=CAPZA2	P47755	5	5	12	6	CAZA2_HUMAN
Vacuolar protein sorting-associated protein 26A OS=Homo sapiens GN=VPS26A	O75436	5	4	12	2	VP26A_HUMAN
Annexin A3 OS=Homo sapiens GN=ANXA3	P12429	6	3	12	16	ANXA3_HUMAN
Monocyte differentiation antigen CD14 OS=Homo sapiens GN=CD14	P08571	5	2	12	8	CD14_HUMAN
Fatty acid-binding protein, epidermal OS=Homo sapiens GN=FABP5	Q01469	8	28	11	9	FABP5_HUMAN
Isoform Short of Glucose-6-phosphate 1-dehydrogenase OS=Homo sapiens GN=G6PD	P11413-1	5	25	11	2	G6PD_HUMAN
Isoform 1 of Heterogeneous nuclear ribonucleoprotein A3 OS=Homo sapiens GN=HNRNPA3	P51991-1	3	22	11	11	ROA3_HUMAN
Isoform 1 of Leukotriene A-4 hydrolase OS=Homo sapiens GN=LTA4H	P09960-1	18	21	11	24	LKHA4_HUMAN
Lactoylglutathione lyase OS=Homo sapiens GN=GLO1	Q04760	12	19	11	6	LGUL_HUMAN
U6 snRNA-associated Sm-like protein LSm2 OS=Homo sapiens GN=LSM2	Q9Y333	12	15	11	10	LSM2_HUMAN
Isoform A of Ras-related C3 botulinum toxin substrate 1 OS=Homo sapiens GN=RAC1	P63000-1	10	14	11	8	RAC1_HUMAN
Proteasome subunit alpha type-2 OS=Homo sapiens GN=PSMA2	P25787	4	14	11	6	PSA2_HUMAN
Cytoplasmic aconitate hydratase OS=Homo sapiens GN=ACO1	P21399	22	13	11	18	ACOC_HUMAN
Biliverdin reductase A OS=Homo sapiens GN=BLVRA	P53004	14	13	11	3	BIEA_HUMAN
Afamin OS=Homo sapiens GN=AFM	P43652	9	13	11	19	AFAM_HUMAN
Beta-actin-like protein 3 OS=Homo sapiens GN=ACTBL3	Q9BYX7	19	12	11	15	ACTBM_HUMAN
Isoform 1 of Heterogeneous nuclear ribonucleoprotein D0 OS=Homo sapiens GN=HNRNPD	Q14103-1	16	12	11	5	HNRPD_HUMAN
Isoform 1 of Malignant T cell amplified sequence 1 OS=Homo sapiens GN=MCTS1	Q9ULC4-1	3	11	11	4	MCTS1_HUMAN
Hepatoma-derived growth factor OS=Homo sapiens GN=HDGF	P51858	13	10	11	9	HDGF_HUMAN
Heterogeneous nuclear ribonucleoprotein U-like protein 2 OS=Homo sapiens GN=HNRNPUL2	Q1KMD3	5	10	11	4	HNRL2_HUMAN
Calpain-2 catalytic subunit OS=Homo sapiens GN=CAPN2	P17655	14	9	11	9	CAN2_HUMAN
Isoform 1 of Eukaryotic translation initiation factor 3 subunit B OS=Homo sapiens GN=EIF3B	P55884-1	11	9	11	6	EIF3B_HUMAN
Isoform 1 of UTP--glucose-1-phosphate uridylyltransferase OS=Homo sapiens GN=UGP2	Q16851-1	11	9	11	8	UGPA_HUMAN
Omega-amidase NIT2 OS=Homo sapiens GN=NIT2	Q9NQR4	5	9	11	7	NIT2_HUMAN
Aflatoxin B1 aldehyde reductase member 2 OS=Homo sapiens GN=AKR7A2	O43488	18	8	11	7	ARK72_HUMAN
Carbonic anhydrase 2 OS=Homo sapiens GN=CA2	P00918	10	6	11	11	CAH2_HUMAN
Destrin OS=Homo sapiens GN=DSTN	P60981	9	6	11	4	DEST_HUMAN
Isoform 1 of Regulator of nonsense transcripts 1 OS=Homo sapiens GN=UPF1	Q92900-1	5	6	11	2	RENT1_HUMAN
Chloride intracellular channel protein 4 OS=Homo sapiens GN=CLIC4	Q9Y696	4	6	11	6	CLIC4_HUMAN
Aldose 1-epimerase OS=Homo sapiens GN=GALM	Q96C23	7	5	11	6	GALM_HUMAN
Ras-related protein Rab-5C OS=Homo sapiens GN=RAB5C	P51148	7	4	11	2	RAB5C_HUMAN
Plastin-1 OS=Homo sapiens GN=PLS1	Q14651	10	3	11	6	PLSI_HUMAN
Coactosin-like protein OS=Homo sapiens GN=COTL1	Q14019	4	3	11	5	COTL1_HUMAN
von Willebrand factor OS=Homo sapiens GN=VWF	P04275	8	2	11	7	VWF_HUMAN
Translationally-controlled tumor protein OS=Homo sapiens GN=TPT1	P13693	7	2	11	5	TCTP_HUMAN
Dual specificity protein phosphatase 3 OS=Homo sapiens GN=DUSP3	P51452	4	2	11	3	DUS3_HUMAN
Retinol-binding protein 1 OS=Homo sapiens GN=RBP1	P09455	73	41	10	11	RET1_HUMAN
Isoform C2 of Heterogeneous nuclear ribonucleoproteins C1/C2 OS=Homo sapiens GN=HNRNPC	P07910-1	2	28	10	9	HNRPC_HUMAN
Isoform 1 of Probable ATP-dependent RNA helicase DDX17 OS=Homo sapiens GN=DDX17	Q92841-1	11	22	10	9	DDX17_HUMAN
Isoform Long of Ubiquitin carboxyl-terminal hydrolase 5 OS=Homo sapiens GN=USP5	P45974-1	2	20	10	3	UBP5_HUMAN
Isoform 1 of Serum albumin OS=Homo sapiens GN=ALB	P02768-1	31	18	10	23	ALBU_HUMAN
Heterogeneous nuclear ribonucleoprotein C-like 1 OS=Homo sapiens GN=HNRNPCL1	O60812	5	18	10	12	HNRCL_HUMAN
Isoform 1 of Catenin alpha-1 OS=Homo sapiens GN=CTNNA1	P35221-1	13	15	10	9	CTNA1_HUMAN
Putative heat shock protein HSP 90-alpha A5 OS=Homo sapiens GN=HSP90AA5P	Q58FG0	12	14	10	10	HS905_HUMAN
Ubiquitin-conjugating enzyme E2 N OS=Homo sapiens GN=UBE2N	P61088	8	13	10	9	UBE2N_HUMAN
Serum amyloid P-component OS=Homo sapiens GN=APCS	P02743	20	12	10	39	SAMP_HUMAN
Isoform 1 of Apolipoprotein A-I-binding protein OS=Homo sapiens GN=APOA1BP	Q8NCW5-1	3	10	10	3	AIBP_HUMAN
Pterin-4-alpha-carbinolamine dehydratase OS=Homo sapiens GN=PCBD1	P61457	8	9	10	4	PHS_HUMAN
Collagen alpha-1(I) chain OS=Homo sapiens GN=COL1A1	P02452	3	9	10	16	CO1A1_HUMAN
Tubulin beta-2C chain OS=Homo sapiens GN=TUBB2C	P68371	10	7	10	10	TBB2C_HUMAN
Isoform 6 of Astrotactin-2 OS=Homo sapiens GN=ASTN2	O75129-6	6	7	10	6	ASTN2_HUMAN
Plasma protease C1 inhibitor OS=Homo sapiens GN=SERPING1	P05155	6	6	10	23	IC1_HUMAN
Isoform B of Mannose-6-phosphate receptor-binding protein 1 OS=Homo sapiens GN=M6PRBP1	O60664-1	9	5	10	2	M6PBP_HUMAN
Acidic leucine-rich nuclear phosphoprotein 32 family member A OS=Homo sapiens GN=ANP32A	P39687	8	5	10	9	AN32A_HUMAN
Complement component C8 gamma chain OS=Homo sapiens GN=C8G	P07360	13	4	10	13	CO8G_HUMAN
Isoform 1 of Myosin-9 OS=Homo sapiens GN=MYH9	P35579-1	5	3	10	51	MYH9_HUMAN
Isoform 1 of Eukaryotic initiation factor 4A-II OS=Homo sapiens GN=EIF4A2	Q14240-1	12	20	9	6	IF4A2_HUMAN
Putative heat shock protein HSP 90-alpha A2 OS=Homo sapiens GN=HSP90AA2	Q14568	6	18	9	8	HS902_HUMAN
Proteasome subunit alpha type-6 OS=Homo sapiens GN=PSMA6	P60900	10	17	9	14	PSA6_HUMAN
Proliferating cell nuclear antigen OS=Homo sapiens GN=PCNA	P12004	8	15	9	3	PCNA_HUMAN
DNA damage-binding protein 1 OS=Homo sapiens GN=DDB1	Q16531	7	13	9	6	DDB1_HUMAN
Tubulin-folding cofactor B OS=Homo sapiens GN=TBCB	Q99426	11	12	9	5	TBCB_HUMAN
Protein FAM49B OS=Homo sapiens GN=FAM49B	Q9NUQ9	3	12	9	7	FA49B_HUMAN
Multifunctional protein ADE2 OS=Homo sapiens GN=PAICS	P22234	8	11	9	9	PUR6_HUMAN
Retinol-binding protein 4 OS=Homo sapiens GN=RBP4	P02753	11	10	9	13	RET4_HUMAN
Isoform 1 of Dipeptidyl-peptidase 3 OS=Homo sapiens GN=DPP3	Q9NY33-1	7	10	9	10	DPP3_HUMAN
Glycogen phosphorylase, brain form OS=Homo sapiens GN=PYGB	P11216	10	9	9	6	PYGB_HUMAN
Heme-binding protein 1 OS=Homo sapiens GN=HEBP1	Q9NRV9	10	9	9	2	HEBP1_HUMAN
Actin-related protein 2/3 complex subunit 4 OS=Homo sapiens GN=ARPC4	P59998	3	8	9	5	ARPC4_HUMAN
Teneurin-3 OS=Homo sapiens GN=ODZ3	Q9P273	6	7	9	11	TEN3_HUMAN
Isoform 1 of Clusterin OS=Homo sapiens GN=CLU	P10909-1	2	6	9	12	CLUS_HUMAN
Zinc finger protein 510 OS=Homo sapiens GN=ZNF510	Q9Y2H8	3	5	9	10	ZN510_HUMAN
Isoform 1 of Polyadenylate-binding protein 1 OS=Homo sapiens GN=PABPC1	P11940-1	7	4	9	4	PABP1_HUMAN
Peptidyl-prolyl cis-trans isomerase-like 1 OS=Homo sapiens GN=PPIL1	Q9Y3C6	12	3	9	4	PPIL1_HUMAN
Isoform 1 of Titin OS=Homo sapiens GN=TTN	Q8WZ42-1	7	3	9	7	TITIN_HUMAN
Isoform 1 of SAM domain and HD domain-containing protein 1 OS=Homo sapiens GN=SAMHD1	Q9Y3Z3-1	10	2	9	3	SAMH1_HUMAN
cDNA FLJ56420, highly similar to Aspartyl aminopeptidase (EC 3.4.11.21) OS=Homo sapiens	B7Z7F0	9	2	9	2	B7Z7F0_HUMAN
Ferritin heavy chain OS=Homo sapiens GN=FTH1	P02794	7	2	9	9	FRIH_HUMAN
Isoform 1 of Pyridoxal kinase OS=Homo sapiens GN=PDXK	O00764-1	4	2	9	5	PDXK_HUMAN
ATP-dependent RNA helicase A OS=Homo sapiens GN=DHX9	Q08211	3	16	8	20	DHX9_HUMAN
Radixin OS=Homo sapiens GN=RDX	P35241	17	14	8	3	RADI_HUMAN
L-lactate dehydrogenase A-like 6A OS=Homo sapiens GN=LDHAL6A	Q6ZMR3	14	14	8	10	LDH6A_HUMAN
Proteasome subunit alpha type-5 OS=Homo sapiens GN=PSMA5	P28066	15	13	8	6	PSA5_HUMAN
Protein AMBP OS=Homo sapiens GN=AMBP	P02760	12	12	8	26	AMBP_HUMAN
Prostaglandin E synthase 3 OS=Homo sapiens GN=PTGES3	Q15185	9	12	8	3	TEBP_HUMAN
Glycogen phosphorylase, liver form OS=Homo sapiens GN=PYGL	P06737	3	10	8	7	PYGL_HUMAN
Isoform 1 of Neutral alpha-glucosidase AB OS=Homo sapiens GN=GANAB	Q14697-1	13	9	8	6	GANAB_HUMAN
Isoform 1 of Protein SET OS=Homo sapiens GN=SET	Q01105-1	8	9	8	7	SET_HUMAN
UDP-glucose 6-dehydrogenase OS=Homo sapiens GN=UGDH	O60701	7	8	8	5	UGDH_HUMAN
Xaa-Pro dipeptidase OS=Homo sapiens GN=PEPD	P12955	6	7	8	3	PEPD_HUMAN
Microtubule-associated protein RP/EB family member 1 OS=Homo sapiens GN=MAPRE1	Q15691	6	7	8	4	MARE1_HUMAN
Complement component C6 OS=Homo sapiens GN=C6	P13671	8	6	8	22	CO6_HUMAN
Isoform Alpha of Apoptosis regulator BAX OS=Homo sapiens GN=BAX	Q07812-1	3	6	8	5	BAX_HUMAN
Isoform HMW of Kininogen-1 OS=Homo sapiens GN=KNG1	P01042-1	13	5	8	33	KNG1_HUMAN
Isoform 1 of Hexokinase-1 OS=Homo sapiens GN=HK1	P19367-1	3	5	8	5	HXK1_HUMAN
Nascent polypeptide-associated complex subunit alpha OS=Homo sapiens GN=NACA	Q13765	9	4	8	7	NACA_HUMAN
Complement component C7 OS=Homo sapiens GN=C7	P10643	8	4	8	11	CO7_HUMAN
Bifunctional ATP-dependent dihydroxyacetone kinase/FAD-AMP lyase (cyclizing) OS=Homo sapiens GN=DAK	Q3LXA3	7	4	8	4	DHAK_HUMAN
Alcohol dehydrogenase class-3 OS=Homo sapiens GN=ADH5	P11766	13	3	8	7	ADHX_HUMAN
Apolipoprotein E OS=Homo sapiens GN=APOE	P02649	4	2	8	22	APOE_HUMAN
Trypsin-1 OS=Homo sapiens GN=PRSS1	P07477	4	2	8	5	TRY1_HUMAN
Isoform Long of RNA-binding protein FUS OS=Homo sapiens GN=FUS	P35637-1	5	17	7	2	FUS_HUMAN
S-methyl-5'-thioadenosine phosphorylase OS=Homo sapiens GN=MTAP	Q13126	11	15	7	2	MTAP_HUMAN
Ubiquitin OS=Homo sapiens GN=RPS27A	P62988	22	14	7	9	UBIQ_HUMAN
Macrophage migration inhibitory factor OS=Homo sapiens GN=MIF	P14174	8	14	7	6	MIF_HUMAN
Putative high mobility group protein B1-like 1 OS=Homo sapiens GN=HMGB1L1	B2RPK0	13	13	7	13	HGB1A_HUMAN
Proteasome subunit beta type-1 OS=Homo sapiens GN=PSMB1	P20618	17	12	7	12	PSB1_HUMAN
Asparaginyl-tRNA synthetase, cytoplasmic OS=Homo sapiens GN=NARS	O43776	10	12	7	17	SYNC_HUMAN
Heparin cofactor 2 OS=Homo sapiens GN=SERPIND1	P05546	16	11	7	14	HEP2_HUMAN
Tubulin beta-1 chain OS=Homo sapiens GN=TUBB1	Q9H4B7	13	10	7	10	TBB1_HUMAN
Isoform 1 of 60S ribosomal protein L12 OS=Homo sapiens GN=RPL12	P30050-1	11	10	7	9	RL12_HUMAN
FK506-binding protein 3 OS=Homo sapiens GN=FKBP3	Q00688	11	10	7	3	FKBP3_HUMAN
Serine/threonine-protein phosphatase 5 OS=Homo sapiens GN=PPP5C	P53041	2	10	7	6	PPP5_HUMAN
Small nuclear ribonucleoprotein Sm D2 OS=Homo sapiens GN=SNRPD2	P62316	10	9	7	7	SMD2_HUMAN
Alpha-2-antiplasmin OS=Homo sapiens GN=SERPINF2	P08697	10	8	7	16	A2AP_HUMAN
Desmoglein-2 OS=Homo sapiens GN=DSG2	Q14126	4	8	7	12	DSG2_HUMAN
Isoform 1 of Spliceosome RNA helicase BAT1 OS=Homo sapiens GN=BAT1	Q13838-1	3	8	7	6	UAP56_HUMAN
Isoform 1 of Heterogeneous nuclear ribonucleoprotein A/B OS=Homo sapiens GN=HNRNPAB	Q99729-1	4	7	7	2	ROAA_HUMAN
Protein phosphatase 1G OS=Homo sapiens GN=PPM1G	O15355	2	7	7	2	PPM1G_HUMAN
Transforming protein RhoA OS=Homo sapiens GN=RHOA	P61586	5	6	7	3	RHOA_HUMAN
Acidic leucine-rich nuclear phosphoprotein 32 family member E OS=Homo sapiens GN=ANP32E	Q9BTT0	3	6	7	3	AN32E_HUMAN
Isoform 1 of RNA-binding protein 8A OS=Homo sapiens GN=RBM8A	Q9Y5S9-1	3	6	7	3	RBM8A_HUMAN
Isoform 1 of Polypyrimidine tract-binding protein 1 OS=Homo sapiens GN=PTBP1	P26599-1	11	5	7	3	PTBP1_HUMAN
3-mercaptopyruvate sulfurtransferase OS=Homo sapiens GN=MPST	P25325	9	5	7	3	THTM_HUMAN
Vitronectin OS=Homo sapiens GN=VTN	P04004	8	5	7	19	VTNC_HUMAN
Isoform 1 of Ubiquitin-conjugating enzyme E2 K OS=Homo sapiens GN=UBE2K	P61086-1	6	5	7	2	UBE2K_HUMAN
Glutathione peroxidase 3 OS=Homo sapiens GN=GPX3	P22352	6	4	7	3	GPX3_HUMAN
Myotrophin OS=Homo sapiens GN=MTPN	P58546	5	4	7	4	MTPN_HUMAN
Isoform 1 of Growth factor receptor-bound protein 2 OS=Homo sapiens GN=GRB2	P62993-1	3	4	7	7	GRB2_HUMAN
Isoform 1 of Abhydrolase domain-containing protein 14B OS=Homo sapiens GN=ABHD14B	Q96IU4-1	5	3	7	9	ABHEB_HUMAN
EF-hand domain-containing protein D2 OS=Homo sapiens GN=EFHD2	Q96C19	4	3	7	2	EFHD2_HUMAN
Tricarboxylate transport protein, mitochondrial OS=Homo sapiens GN=SLC25A1	P53007	3	3	7	4	TXTP_HUMAN
Glucosamine-6-phosphate isomerase 1 OS=Homo sapiens GN=GNPDA1	P46926	8	2	7	6	GNPI1_HUMAN
Isoform Mitochondrial of Phospholipid hydroperoxide glutathione peroxidase, mitochondrial OS=Homo sapiens GN=GPX4	P36969-1	7	2	7	4	GPX4_HUMAN
Transforming growth factor-beta-induced protein ig-h3 OS=Homo sapiens GN=TGFBI	Q15582	3	2	7	10	BGH3_HUMAN
Glutathione S-transferase Mu 2 OS=Homo sapiens GN=GSTM2	P28161	23	30	6	2	GSTM2_HUMAN
Alanyl-tRNA synthetase, cytoplasmic OS=Homo sapiens GN=AARS	P49588	6	22	6	14	SYAC_HUMAN
T-complex protein 1 subunit theta OS=Homo sapiens GN=CCT8	P50990	4	20	6	6	TCPQ_HUMAN
Interleukin enhancer-binding factor 2 OS=Homo sapiens GN=ILF2	Q12905	8	19	6	14	ILF2_HUMAN
Isoform 1 of Low molecular weight phosphotyrosine protein phosphatase OS=Homo sapiens GN=ACP1	P24666-1	4	18	6	4	PPAC_HUMAN
Threonyl-tRNA synthetase, cytoplasmic OS=Homo sapiens GN=TARS	P26639	10	13	6	7	SYTC_HUMAN
Superoxide dismutase [Cu-Zn] OS=Homo sapiens GN=SOD1	P00441	13	12	6	4	SODC_HUMAN
Isoform Short of Proteasome subunit alpha type-1 OS=Homo sapiens GN=PSMA1	P25786-1	5	12	6	8	PSA1_HUMAN
Isoform 1 of Heterogeneous nuclear ribonucleoprotein U-like protein 1 OS=Homo sapiens GN=HNRNPUL1	Q9BUJ2-1	3	12	6	2	HNRL1_HUMAN
60S ribosomal protein L30 OS=Homo sapiens GN=RPL30	P62888	6	11	6	2	RL30_HUMAN
Isoform IIa of Profilin-2 OS=Homo sapiens GN=PFN2	P35080-1	4	11	6	4	PROF2_HUMAN
Isoform 1 of NHL repeat-containing protein 2 OS=Homo sapiens GN=NHLRC2	Q8NBF2-1	4	11	6	2	NHLC2_HUMAN
Isoform 1 of Poly(U)-binding-splicing factor PUF60 OS=Homo sapiens GN=PUF60	Q9UHX1-1	7	9	6	6	PUF60_HUMAN
Activated RNA polymerase II transcriptional coactivator p15 OS=Homo sapiens GN=SUB1	P53999	3	9	6	3	TCP4_HUMAN
Isoform 1 of Fermitin family homolog 2 OS=Homo sapiens GN=FERMT2	Q96AC1-1	9	8	6	4	FERM2_HUMAN
Putative small nuclear ribonucleoprotein polypeptide E-like protein 1 OS=Homo sapiens GN=SNRPEL1	Q5VYJ4	8	8	6	7	RUEL1_HUMAN
Thioredoxin OS=Homo sapiens GN=TXN	P10599	9	7	6	4	THIO_HUMAN
Dihydropyrimidinase-related protein 1 OS=Homo sapiens GN=CRMP1	Q14194	9	7	6	7	DPYL1_HUMAN
Putative pre-mRNA-splicing factor ATP-dependent RNA helicase DHX15 OS=Homo sapiens GN=DHX15	O43143	6	7	6	2	DHX15_HUMAN
Isoform 1 of Proteasome subunit alpha type-3 OS=Homo sapiens GN=PSMA3	P25788-1	6	7	6	9	PSA3_HUMAN
V-type proton ATPase catalytic subunit A OS=Homo sapiens GN=ATP6V1A	P38606	3	7	6	4	VATA_HUMAN
Hsc70-interacting protein OS=Homo sapiens GN=ST13	P50502	9	6	6	6	F10A1_HUMAN
Nuclease-sensitive element-binding protein 1 OS=Homo sapiens GN=YBX1	P67809	6	6	6	9	YBOX1_HUMAN
Kinesin heavy chain isoform 5A OS=Homo sapiens GN=KIF5A	Q12840	5	6	6	2	KIF5A_HUMAN
Isoform 1 of Collagen alpha-1(III) chain OS=Homo sapiens GN=COL3A1	P02461-1	4	6	6	18	CO3A1_HUMAN
Isoform 2 of Serine/threonine-protein phosphatase 2A regulatory subunit B' OS=Homo sapiens GN=PPP2R4	Q15257-1	3	6	6	7	PTPA_HUMAN
Isoform 1 of Putative triosephosphate isomerase-like protein LOC286016 OS=Homo sapiens	Q7Z6K2-1	7	5	6	6	TPISL_HUMAN
Isoform Alpha of Signal transducer and activator of transcription 1-alpha/beta OS=Homo sapiens GN=STAT1	P42224-1	4	5	6	12	STAT1_HUMAN
Thioredoxin domain-containing protein 17 OS=Homo sapiens GN=TXNDC17	Q9BRA2	3	5	6	4	TXD17_HUMAN
Coagulation factor XII OS=Homo sapiens GN=F12	P00748	9	4	6	10	FA12_HUMAN
Diphosphoinositol polyphosphate phosphohydrolase 1 OS=Homo sapiens GN=NUDT3	O95989	7	3	6	4	NUDT3_HUMAN
Serine/threonine-protein phosphatase 2A catalytic subunit alpha isoform OS=Homo sapiens GN=PPP2CA	P67775	7	3	6	5	PP2AA_HUMAN
Isoform 1 of Septin-2 OS=Homo sapiens GN=SEPT2	Q15019-1	6	3	6	3	SEPT2_HUMAN
Glucosidase 2 subunit beta OS=Homo sapiens GN=PRKCSH	P14314	5	3	6	5	GLU2B_HUMAN
Astrocytic phosphoprotein PEA-15 OS=Homo sapiens GN=PEA15	Q15121	5	3	6	6	PEA15_HUMAN
Lysozyme C OS=Homo sapiens GN=LYZ	P61626	4	2	6	8	LYSC_HUMAN
GMP synthase [glutamine-hydrolyzing] OS=Homo sapiens GN=GMPS	P49915	4	26	5	3	GUAA_HUMAN
Plasminogen OS=Homo sapiens GN=PLG	P00747	31	15	5	46	PLMN_HUMAN
Ras-related protein Rab-14 OS=Homo sapiens GN=RAB14	P61106	12	15	5	4	RAB14_HUMAN
Isoform 1 of Splicing factor 3B subunit 3 OS=Homo sapiens GN=SF3B3	Q15393-1	13	14	5	6	SF3B3_HUMAN
Inositol monophosphatase OS=Homo sapiens GN=IMPA1	P29218	11	11	5	4	IMPA1_HUMAN
Heterogeneous nuclear ribonucleoprotein F OS=Homo sapiens GN=HNRNPF	P52597	5	11	5	4	HNRPF_HUMAN
Small nuclear ribonucleoprotein Sm D3 OS=Homo sapiens GN=SNRPD3	P62318	4	9	5	8	SMD3_HUMAN
Isoform ASF-1 of Splicing factor, arginine/serine-rich 1 OS=Homo sapiens GN=SFRS1	Q07955-1	5	8	5	2	SFRS1_HUMAN
Isoform 1 of Protocadherin-17 OS=Homo sapiens GN=PCDH17	O14917-1	8	7	5	4	PCD17_HUMAN
Isoform 2 of Cell division control protein 42 homolog OS=Homo sapiens GN=CDC42	P60953-2	7	7	5	3	CDC42_HUMAN
Coatomer subunit delta OS=Homo sapiens GN=ARCN1	P48444	5	7	5	3	COPD_HUMAN
Isoform 1 of Sulfhydryl oxidase 1 OS=Homo sapiens GN=QSOX1	O00391-1	2	7	5	2	QSOX1_HUMAN
Switch-associated protein 70 OS=Homo sapiens GN=SWAP70	Q9UH65	2	7	5	2	SWP70_HUMAN
Chromobox protein homolog 3 OS=Homo sapiens GN=CBX3	Q13185	10	6	5	7	CBX3_HUMAN
Aspartyl-tRNA synthetase, cytoplasmic OS=Homo sapiens GN=DARS	P14868	9	6	5	7	SYDC_HUMAN
Eukaryotic translation initiation factor 6 OS=Homo sapiens GN=EIF6	P56537	8	6	5	3	IF6_HUMAN
Ubiquitin-conjugating enzyme E2 L3 OS=Homo sapiens GN=UBE2L3	P68036	6	6	5	2	UB2L3_HUMAN
Baculoviral IAP repeat-containing protein 6 OS=Homo sapiens GN=BIRC6	Q9NR09	6	6	5	3	BIRC6_HUMAN
Thioredoxin domain-containing protein 5 OS=Homo sapiens GN=TXNDC5	Q8NBS9	11	5	5	6	TXND5_HUMAN
Isoform 1 of Protocadherin-15 OS=Homo sapiens GN=PCDH15	Q96QU1-1	5	5	5	5	PCD15_HUMAN
Collapsin response mediator protein 4 long variant OS=Homo sapiens GN=LCRMP	B3SXQ8	4	5	5	3	B3SXQ8_HUMAN
U6 snRNA-associated Sm-like protein LSm6 OS=Homo sapiens GN=LSM6	P62312	4	5	5	4	LSM6_HUMAN
Isoform 1 of Fanconi anemia group M protein OS=Homo sapiens GN=FANCM	Q8IYD8-1	2	5	5	3	FANCM_HUMAN
SUMO-conjugating enzyme UBC9 OS=Homo sapiens GN=UBE2I	P63279	6	4	5	2	UBC9_HUMAN
Isoform 1 of Heterogeneous nuclear ribonucleoprotein D-like OS=Homo sapiens GN=HNRPDL	O14979-1	4	4	5	4	HNRDL_HUMAN
Acylamino-acid-releasing enzyme OS=Homo sapiens GN=APEH	P13798	4	4	5	2	ACPH_HUMAN
Isoform 1 of Deoxycytidylate deaminase OS=Homo sapiens GN=DCTD	P32321-1	4	4	5	3	DCTD_HUMAN
10 kDa heat shock protein, mitochondrial OS=Homo sapiens GN=HSPE1	P61604	3	4	5	4	CH10_HUMAN
Eukaryotic translation initiation factor 2 subunit 1 OS=Homo sapiens GN=EIF2S1	P05198	2	4	5	4	IF2A_HUMAN
Peptidylprolyl cis-trans isomerase A-like 4B OS=Homo sapiens GN=PPIAL4B	Q9Y536	6	3	5	6	PAL4B_HUMAN
RNA-binding motif protein, X-linked-like-2 OS=Homo sapiens GN=RBMXL2	O75526	3	3	5	2	HNRGT_HUMAN
Glutaminyl-tRNA synthetase OS=Homo sapiens GN=QARS	P47897	3	3	5	7	SYQ_HUMAN
UV excision repair protein RAD23 homolog A OS=Homo sapiens GN=RAD23A	P54725	3	3	5	2	RD23A_HUMAN
Fatty acid-binding protein, heart OS=Homo sapiens GN=FABP3	P05413	9	2	5	4	FABPH_HUMAN
Isoform A of AP-1 complex subunit beta-1 OS=Homo sapiens GN=AP1B1	Q10567-1	3	2	5	5	AP1B1_HUMAN
Isoform 1 of Interleukin enhancer-binding factor 3 OS=Homo sapiens GN=ILF3	Q12906-1	2	2	5	8	ILF3_HUMAN
Isoform 2 of Heterogeneous nuclear ribonucleoprotein A/B OS=Homo sapiens GN=HNRNPAB	Q99729-2	2	2	5	3	ROAA_HUMAN
Recombining binding protein suppressor of hairless-like protein OS=Homo sapiens GN=RBPJL	Q9UBG7	2	2	5	3	RBPJL_HUMAN
D-3-phosphoglycerate dehydrogenase OS=Homo sapiens GN=PHGDH	O43175	6	68	4	5	SERA_HUMAN
DNA replication licensing factor MCM2 OS=Homo sapiens GN=MCM2	P49736	4	25	4	2	MCM2_HUMAN
Heat shock protein beta-1 OS=Homo sapiens GN=HSPB1	P04792	5	19	4	3	HSPB1_HUMAN
Isoform Long of Trifunctional purine biosynthetic protein adenosine-3 OS=Homo sapiens GN=GART	P22102-1	6	17	4	3	PUR2_HUMAN
Isoform 1 of Transcription intermediary factor 1-beta OS=Homo sapiens GN=TRIM28	Q13263-1	6	16	4	3	TIF1B_HUMAN
FACT complex subunit SPT16 OS=Homo sapiens GN=SUPT16H	Q9Y5B9	5	14	4	3	SP16H_HUMAN
Dihydropteridine reductase OS=Homo sapiens GN=QDPR	P09417	9	10	4	2	DHPR_HUMAN
Eukaryotic translation initiation factor 4 gamma 2 OS=Homo sapiens GN=EIF4G2	P78344	3	10	4	3	IF4G2_HUMAN
Non-POU domain-containing octamer-binding protein OS=Homo sapiens GN=NONO	Q15233	2	10	4	4	NONO_HUMAN
Adenylosuccinate synthetase isozyme 2 OS=Homo sapiens GN=ADSS	P30520	8	9	4	8	PURA2_HUMAN
D-dopachrome decarboxylase OS=Homo sapiens GN=DDT	P30046	7	8	4	3	DOPD_HUMAN
Proteasome subunit beta type-6 OS=Homo sapiens GN=PSMB6	P28072	4	8	4	4	PSB6_HUMAN
Isoform 1 of Cellular nucleic acid-binding protein OS=Homo sapiens GN=CNBP	P62633-1	4	8	4	2	CNBP_HUMAN
Signal recognition particle 14 kDa protein OS=Homo sapiens GN=SRP14	P37108	7	7	4	4	SRP14_HUMAN
Protein mago nashi homolog 2 OS=Homo sapiens GN=MAGOHB	Q96A72	2	7	4	3	MGN2_HUMAN
Isoform 1 of Protein phosphatase 1 regulatory subunit 7 OS=Homo sapiens GN=PPP1R7	Q15435-1	14	6	4	6	PP1R7_HUMAN
Puromycin-sensitive aminopeptidase OS=Homo sapiens GN=NPEPPS	P55786	9	6	4	16	PSA_HUMAN
ATP-dependent RNA helicase DDX1 OS=Homo sapiens GN=DDX1	Q92499	8	6	4	3	DDX1_HUMAN
Thioredoxin-like protein 1 OS=Homo sapiens GN=TXNL1	O43396	4	6	4	5	TXNL1_HUMAN
ELAV-like protein 1 OS=Homo sapiens GN=ELAVL1	Q15717	2	5	4	5	ELAV1_HUMAN
Small nuclear ribonucleoprotein F OS=Homo sapiens GN=SNRPF	P62306	8	4	4	6	RUXF_HUMAN
Isoform 1 of Tropomyosin alpha-3 chain OS=Homo sapiens GN=TPM3	P06753-1	4	4	4	2	TPM3_HUMAN
Isoform 1 of Nucleoside diphosphate kinase B OS=Homo sapiens GN=NME2	P22392-1	4	4	4	2	NDKB_HUMAN
Isoform 1 of Apoptosis inhibitor 5 OS=Homo sapiens GN=API5	Q9BZZ5-1	4	4	4	3	API5_HUMAN
Malate dehydrogenase, mitochondrial OS=Homo sapiens GN=MDH2	P40926	3	4	4	16	MDHM_HUMAN
Isoform 1 of Septin-7 OS=Homo sapiens GN=SEPT7	Q16181-1	2	4	4	3	SEPT7_HUMAN
Isoform 1 of Dynein heavy chain 7, axonemal OS=Homo sapiens GN=DNAH7	Q8WXX0-1	2	4	4	4	DYH7_HUMAN
Prolow-density lipoprotein receptor-related protein 1 OS=Homo sapiens GN=LRP1	Q07954	13	3	4	3	LRP1_HUMAN
Glyoxylate reductase/hydroxypyruvate reductase OS=Homo sapiens GN=GRHPR	Q9UBQ7	6	3	4	5	GRHPR_HUMAN
Collagen alpha-2(I) chain OS=Homo sapiens GN=COL1A2	P08123	5	3	4	11	CO1A2_HUMAN
Small ubiquitin-related modifier 2 OS=Homo sapiens GN=SUMO2	P61956	3	3	4	2	SUMO2_HUMAN
Isoform 1 of Catenin beta-1 OS=Homo sapiens GN=CTNNB1	P35222-1	2	3	4	4	CTNB1_HUMAN
Putative uncharacterized protein LOC643376 OS=Homo sapiens GN=LOC643376	B2RXH4	6	2	4	3	B2RXH4_HUMAN
Nebulin OS=Homo sapiens GN=NEB	P20929	3	2	4	9	NEBU_HUMAN
Keratin, type II cytoskeletal 75 OS=Homo sapiens GN=KRT75	O95678	2	2	4	2	K2C75_HUMAN
Complement C1q subcomponent subunit B OS=Homo sapiens GN=C1QB	P02746	2	2	4	5	C1QB_HUMAN
Isoform 1 of Collagen alpha-1(XVIII) chain OS=Homo sapiens GN=COL18A1	P39060-3	2	2	4	4	COIA1_HUMAN
Isoform 1 of Cell division control protein 42 homolog OS=Homo sapiens GN=CDC42	P60953-1	2	2	4	2	CDC42_HUMAN
Isoform 2 of Chloride intracellular channel protein 5 OS=Homo sapiens GN=CLIC5	Q9NZA1-1	2	2	4	4	CLIC5_HUMAN
Isoform Long of Spectrin beta chain, brain 1 OS=Homo sapiens GN=SPTBN1	Q01082-1	27	28	3	11	SPTB2_HUMAN
cAMP-dependent protein kinase type I-alpha regulatory subunit OS=Homo sapiens GN=PRKAR1A	P10644	11	13	3	2	KAP0_HUMAN
D-dopachrome decarboxylase-like protein OS=Homo sapiens GN=DDTL	A6NHG4	6	11	3	4	DDTL_HUMAN
Serpin H1 OS=Homo sapiens GN=SERPINH1	P50454	2	11	3	6	SERPH_HUMAN
Proteasome subunit beta type-4 OS=Homo sapiens GN=PSMB4	P28070	8	10	3	6	PSB4_HUMAN
Alpha-aminoadipic semialdehyde dehydrogenase OS=Homo sapiens GN=ALDH7A1	P49419	9	7	3	5	AL7A1_HUMAN
LanC-like protein 1 OS=Homo sapiens GN=LANCL1	O43813	7	7	3	3	LANC1_HUMAN
Isoform 1 of Elongation factor 1-delta OS=Homo sapiens GN=EEF1D	P29692-1	6	7	3	5	EF1D_HUMAN
Coatomer subunit beta' OS=Homo sapiens GN=COPB2	P35606	5	7	3	10	COPB2_HUMAN
Isoform 1 of NIF3-like protein 1 OS=Homo sapiens GN=NIF3L1	Q9GZT8-1	3	7	3	3	NIF3L_HUMAN
Heterogeneous nuclear ribonucleoprotein G OS=Homo sapiens GN=RBMX	P38159	2	7	3	3	HNRPG_HUMAN
cDNA FLJ56822, highly similar to Alpha-2-HS-glycoprotein OS=Homo sapiens	B7Z556	4	6	3	5	B7Z556_HUMAN
CAD protein OS=Homo sapiens GN=CAD	P27708	10	5	3	6	PYR1_HUMAN
Quinone oxidoreductase OS=Homo sapiens GN=CRYZ	Q08257	6	5	3	2	QOR_HUMAN
Isoform 1 of Vacuolar protein sorting-associated protein 29 OS=Homo sapiens GN=VPS29	Q9UBQ0-1	5	5	3	2	VPS29_HUMAN
Vasorin OS=Homo sapiens GN=VASN	Q6EMK4	4	5	3	3	VASN_HUMAN
D-tyrosyl-tRNA(Tyr) deacylase 1 OS=Homo sapiens GN=DTD1	Q8TEA8	4	5	3	2	DTD1_HUMAN
26S proteasome non-ATPase regulatory subunit 2 OS=Homo sapiens GN=PSMD2	Q13200	3	5	3	8	PSMD2_HUMAN
Peptidylprolyl isomerase A (Cyclophilin A) (PPIA) pseudogene OS=Homo sapiens GN=RP11-282A11.1-001	Q5VZ27	2	5	3	2	Q5VZ27_HUMAN
RuvB-like 2 OS=Homo sapiens GN=RUVBL2	Q9Y230	2	5	3	4	RUVB2_HUMAN
Isoform 1 of Thioredoxin reductase 1, cytoplasmic OS=Homo sapiens GN=TXNRD1	Q16881-1	6	4	3	2	TRXR1_HUMAN
Complement C1q subcomponent subunit C OS=Homo sapiens GN=C1QC	P02747	4	4	3	8	C1QC_HUMAN
40S ribosomal protein S3 OS=Homo sapiens GN=RPS3	P23396	3	4	3	4	RS3_HUMAN
40S ribosomal protein S5 OS=Homo sapiens GN=RPS5	P46782	3	4	3	2	RS5_HUMAN
cDNA FLJ55606, highly similar to Alpha-2-HS-glycoprotein OS=Homo sapiens	B7Z8Q2	2	4	3	2	B7Z8Q2_HUMAN
Isoform 1 of Actin-related protein 2/3 complex subunit 5 OS=Homo sapiens GN=ARPC5	O15511-1	2	4	3	3	ARPC5_HUMAN
Ubiquitin carboxyl-terminal hydrolase isozyme L3 OS=Homo sapiens GN=UCHL3	P15374	2	4	3	5	UCHL3_HUMAN
Elongation factor 1-beta OS=Homo sapiens GN=EEF1B2	P24534	2	4	3	2	EF1B_HUMAN
Isoform A of Trypsin-3 OS=Homo sapiens GN=PRSS3	P35030-1	2	4	3	3	TRY3_HUMAN
Sorting nexin-6 OS=Homo sapiens GN=SNX6	Q9UNH7	2	4	3	2	SNX6_HUMAN
Thyroxine-binding globulin OS=Homo sapiens GN=SERPINA7	P05543	4	3	3	7	THBG_HUMAN
Isoform 1 of Sorting nexin-1 OS=Homo sapiens GN=SNX1	Q13596-1	4	3	3	3	SNX1_HUMAN
Parathymosin OS=Homo sapiens GN=PTMS	P20962	2	3	3	2	PTMS_HUMAN
UV excision repair protein RAD23 homolog B OS=Homo sapiens GN=RAD23B	P54727	2	3	3	3	RD23B_HUMAN
Glutathione synthetase OS=Homo sapiens GN=GSS	P48637	12	2	3	3	GSHB_HUMAN
Isoform 1 of UPF0366 protein C11orf67 OS=Homo sapiens GN=C11orf67	Q9H7C9-1	7	2	3	2	CK067_HUMAN
Nucleosome assembly protein 1-like 1 OS=Homo sapiens GN=NAP1L1	P55209	5	2	3	3	NP1L1_HUMAN
RING finger protein 222 OS=Homo sapiens GN=RNF222	A6NCQ9	4	2	3	2	RN222_HUMAN
Ubiquitin-fold modifier 1 OS=Homo sapiens GN=UFM1	P61960	4	2	3	2	UFM1_HUMAN
Protein-serine/threonine kinase (Fragment) OS=Homo sapiens	Q15444	4	2	3	2	Q15444_HUMAN
Isoform 1 of Ras-related protein Rab-6A OS=Homo sapiens GN=RAB6A	P20340-1	3	2	3	2	RAB6A_HUMAN
Protein S100-A13 OS=Homo sapiens GN=S100A13	Q99584	2	2	3	2	S10AD_HUMAN
Isoform 1 of Nuclear mitotic apparatus protein 1 OS=Homo sapiens GN=NUMA1	Q14980-1	25	20	2	12	NUMA1_HUMAN
T-complex protein 1 subunit gamma OS=Homo sapiens GN=CCT3	P49368	2	19	2	8	TCPG_HUMAN
Proteasome subunit beta type-2 OS=Homo sapiens GN=PSMB2	P49721	4	11	2	7	PSB2_HUMAN
Proteasome subunit beta type-3 OS=Homo sapiens GN=PSMB3	P49720	9	10	2	5	PSB3_HUMAN
Isoform Long of Splicing factor, proline- and glutamine-rich OS=Homo sapiens GN=SFPQ	P23246-1	2	8	2	3	SFPQ_HUMAN
Serine/threonine-protein phosphatase 2A 65 kDa regulatory subunit A alpha isoform OS=Homo sapiens GN=PPP2R1A	P30153	6	7	2	6	2AAA_HUMAN
Isoform Complexed of Arginyl-tRNA synthetase, cytoplasmic OS=Homo sapiens GN=RARS	P54136-1	2	6	2	4	SYRC_HUMAN
THUMP domain-containing protein 1 OS=Homo sapiens GN=THUMPD1	Q9NXG2	8	5	2	4	THUM1_HUMAN
Vesicle-trafficking protein SEC22b OS=Homo sapiens GN=SEC22B	O75396	3	5	2	2	SC22B_HUMAN
Isoform 1 of Vacuolar protein sorting-associated protein 13D OS=Homo sapiens GN=VPS13D	Q5THJ4-1	2	5	2	2	VP13D_HUMAN
Nuclear transport factor 2 OS=Homo sapiens GN=NUTF2	P61970	8	4	2	4	NTF2_HUMAN
N-sulphoglucosamine sulphohydrolase OS=Homo sapiens GN=SGSH	P51688	4	4	2	2	SPHM_HUMAN
Poly(ADP-ribose) glycohydrolase ARH3 OS=Homo sapiens GN=ADPRHL2	Q9NX46	4	4	2	2	ARHL2_HUMAN
Uncharacterized protein C11orf73 OS=Homo sapiens GN=C11orf73	Q53FT3	3	4	2	2	CK073_HUMAN
Isoform 1 of Septin-11 OS=Homo sapiens GN=SEPT11	Q9NVA2-1	3	4	2	5	SEP11_HUMAN
Zinc-alpha-2-glycoprotein OS=Homo sapiens GN=AZGP1	P25311	2	3	2	4	ZA2G_HUMAN
Echinoderm microtubule-associated protein-like 4 OS=Homo sapiens GN=EML4	Q9HC35	2	3	2	4	EMAL4_HUMAN
Vacuolar protein sorting-associated protein 35 OS=Homo sapiens GN=VPS35	Q96QK1	11	2	2	5	VPS35_HUMAN
Cleavage and polyadenylation specificity factor subunit 5 OS=Homo sapiens GN=NUDT21	O43809	4	2	2	2	CPSF5_HUMAN
Protein-L-isoaspartate O-methyltransferase OS=Homo sapiens	B7Z972	3	2	2	2	B7Z972_HUMAN
Isoform 1 of Shootin-1 OS=Homo sapiens GN=KIAA1598	A0MZ66-1	2	2	2	2	SHOT1_HUMAN
cDNA FLJ54408, highly similar to Heat shock 70 kDa protein 1 OS=Homo sapiens	B4E3B6	2	2	2	2	B4E3B6_HUMAN
Isoform 1 of Tripartite motif-containing protein 40 OS=Homo sapiens GN=TRIM40	Q6P9F5-1	2	2	2	3	TRI40_HUMAN
Isoform 1 of Uncharacterized protein C5orf42 OS=Homo sapiens GN=C5orf42	Q9H799-1	2	2	2	4	CE042_HUMAN
